# Supplementary material for: DnaJ mediates phage sensing by the bacterial NLR-related protein bNACHT25
Source: PLoS Biol. 2025 May 30;23(5):e3003203. doi: 10.1371/journal.pbio.3003203 (PMC12169576; doi:10.1371/journal.pbio.3003203)
Supplement: S2 Table — (XLSX) [file pbio.3003203.s012.xlsx]

## Sheet: S2A. Replicate 1
S2A Table. Mass spectrometry results for immunprecipitated bNACHT25 (replicate 1).
Protein IDs	Protein names	Gene names	iBAQ Score: bNACHT25_D48A	iBAQ Score: FLAG-bNACHT25_D48A	Fold Enrichment1		Hits that were tested for phage defense are highlighted in green.
A0A140NEY2;P02943	Maltoporin	lamB	0	85300000	N/A		1N/A for fold enrichment indicates that protein was only detected in the FLAG-bNACHT25 IP and not the negative control. These proteins are represented by data points positioned above the top of the y-axis in Fig. 3D.
A0A140NF15;P0A9G6	Isocitrate lyase	aceA	0	38012000	N/A
A0A140N870;P0A9S3	Galactitol-1-phosphate 5-dehydrogenase	gatD	0	24811000	N/A
A0A140N3G6;P0C058	Small heat shock protein IbpB	ibpB	0	22532000	N/A
A0A140SS73;P0A6F3	Glycerol kinase	glpK	0	17213000	N/A
P21420	Putative outer membrane porin protein NmpC	nmpC	0	15571000	N/A
A0A140N9P4;P36979	Dual-specificity RNA methyltransferase RlmN	rlmN	0	14101000	N/A
P0C8J8;A0A140N6E5;A0A140N7V6;P0C8K0	D-tagatose-1,6-bisphosphate aldolase subunit GatZ	gatZ	0	13803000	N/A
A0A140NDM4;P0A8C1	UPF0145 protein YbjQ	ybjQ	0	12928000	N/A
A0A140NCH2;P77737	Oligopeptide transport ATP-binding protein OppF	oppF	0	12847000	N/A
A0A140NFJ8;P36879	Uncharacterized ABC transporter ATP-binding protein YadG	yadG	0	11842000	N/A
CON__Streptavidin			0	10400000	N/A
CON__Q04695;CON__P19001;CON__Q9C075;CON__Q99PS0			0	9818200	N/A
P69828;A0A140N8Q5	Galactitol-specific phosphotransferase enzyme IIA component	gatA	0	9385000	N/A
A0A140N3N8;P0A6L4	N-acetylneuraminate lyase	nanA	0	8901800	N/A
A0A140NFV1;P0AAH0	Phosphate import ATP-binding protein PstB	pstB	0	8429700	N/A
A0A140NF86;P0A6H5	ATP-dependent protease ATPase subunit HslU	hslU	0	7921700	N/A
A0A140N771;P0AFZ3	Stringent starvation protein B	sspB	0	7519100	N/A
A0A140NCR1;P09152;A0A140NCF0;P19319	Respiratory nitrate reductase 1 alpha chain	narG	0	7513500	N/A
A0A140NAW2;P0A9Y6	Cold shock-like protein CspC	cspC	0	7149500	N/A
P37751	Putative glycosyltransferase WbbK	wbbK	0	6678900	N/A
A0A140N753;P00490	Maltodextrin phosphorylase	malP	0	6160600	N/A
A0A140N4V4;P0A9R7	Cell division ATP-binding protein FtsE	ftsE	0	5765300	N/A
A0A140N8E6;P37188	Galactitol-specific phosphotransferase enzyme IIB component	gatB	0	5739700	N/A
A0A140NHG8;P68187	Maltose/maltodextrin import ATP-binding protein MalK	malK	0	5555500	N/A
A0A140N6N1;P13035	Aerobic glycerol-3-phosphate dehydrogenase	glpD	0	5496700	N/A
CON__P04259			0	5420200	N/A
A0A140NDZ9;P07014	Succinate dehydrogenase iron-sulfur subunit	sdhB	0	5411500	N/A
P37749	Beta-1,6-galactofuranosyltransferase WbbI	wbbI	0	5340200	N/A
A0A140NBN5;P0A6Q3	3-hydroxydecanoyl-[acyl-carrier-protein] dehydratase	fabA	0	5216300	N/A
P24554;A0A140NBC0	DNA repair protein RadA	radA	0	4923500	N/A
A0A140NAH2;P0AAH8	Peptide transport system ATP-binding protein SapF	sapF	0	4861900	N/A
A0A140N679;P0AEW9	1-phosphofructokinase	fruK	0	4639500	N/A
A0A140NA80;P0AC41	Succinate dehydrogenase flavoprotein subunit	sdhA	0	4623100	N/A
P76034;A0A140N8I2	Uncharacterized HTH-type transcriptional regulator YciT	yciT	0	4468300	N/A
A0A140NGF8;P0A853	Tryptophanase	tnaA	0	4444500	N/A
A0A140N7V8;P64610	Uncharacterized protein YrbL	yrbL	0	4439200	N/A
P36667	Rhamnosyltransferase WbbL	wbbL	0	4413900	N/A
A0A140N8V2;P0AEZ3	Septum site-determining protein MinD	minD	0	3767000	N/A
A0A140NCE4;P0A9Q7	Aldehyde-alcohol dehydrogenase;Alcohol dehydrogenase;Acetaldehyde dehydrogenase [acetylating];Pyruvate-formate-lyase deactivase	adhE	0	3628600	N/A
A0A140N6C1;P0AES6	DNA gyrase subunit B	gyrB	0	3570500	N/A
A0A140NEK5;P24203	Uncharacterized GTP-binding protein YjiA	yjiA	0	3457400	N/A
A0A140N277;P0A830	Aerobic C4-dicarboxylate transport protein	dctA	0	3349500	N/A
P0AGE0;A0A140NE87;A0A140N5W9	Single-stranded DNA-binding protein	ssb	0	3344900	N/A
A0A140N4P3;P62620	4-hydroxy-3-methylbut-2-en-1-yl diphosphate synthase (flavodoxin)	ispG	0	3280100	N/A
A0A140N5X0;P0A749	UDP-N-acetylglucosamine 1-carboxyvinyltransferase	murA	0	3117600	N/A
A0A140NCR6;P0A9M0	Lon protease	lon	0	3090900	N/A
A0A140NCW5;P0ADA5	Uncharacterized lipoprotein YajG	yajG	0	3041000	N/A
A0A140NFY3;P00968	Carbamoyl-phosphate synthase large chain	carB	0	2962700	N/A
A0A140N619;P0A9C0	Anaerobic glycerol-3-phosphate dehydrogenase subunit A	glpA	0	2682200	N/A
A0A140NDX4;P0AFG6	Dihydrolipoyllysine-residue succinyltransferase component of 2-oxoglutarate dehydrogenase complex	sucB	0	2575100	N/A
A0A140N5H9;P0A761	Putative N-acetylmannosamine-6-phosphate 2-epimerase	nanE	0	2391100	N/A
A0A140N500;P0ACR9	Transcriptional repressor MprA	mprA	0	2304500	N/A
A0A140N429;P30744	L-serine dehydratase 2	sdaB	0	2302700	N/A
A0A140N7A3;P0A9V1	Lipopolysaccharide export system ATP-binding protein LptB	lptB	0	2297300	N/A
A0A140NEQ0;P0A6H1	ATP-dependent Clp protease ATP-binding subunit ClpX	clpX	0	2238300	N/A
A0A140N932;P0A7E5	CTP synthase	pyrG	0	2221100	N/A
A0A140NBT9;P0ABH0	Cell division protein FtsA	ftsA	0	2115800	N/A
A0A140NAQ1;P75957	Lipoprotein-releasing system ATP-binding protein LolD	lolD	0	2112400	N/A
A0A140N6I5;P16456	Selenide, water dikinase	selD	0	2108000	N/A
A0A140NCD0;P0AEX9	Maltose-binding periplasmic protein	malE	0	2101300	N/A
A0A140NG78;P15005-2;P15005	5-methylcytosine-specific restriction enzyme B	mcrB	0	1997700	N/A
A0A140NB26;P77721	Uncharacterized HTH-type transcriptional regulator YdjF	ydjF	0	1966700	N/A
A0A140SS75;P0A796	ATP-dependent 6-phosphofructokinase isozyme 1	pfkA	0	1960000	N/A
A0A140NE43;P0AEI1	tRNA-2-methylthio-N(6)-dimethylallyladenosine synthase	miaB	0	1936200	N/A
A0A140SSA2;P0A9C5	Glutamine synthetase	glnA	0	1905500	N/A
A0A140N583;P76658	Bifunctional protein HldE;D-beta-D-heptose 7-phosphate kinase;D-beta-D-heptose 1-phosphate adenylyltransferase	hldE	0	1852800	N/A
P27242	Lipopolysaccharide 1,2-N-acetylglucosaminetransferase	waaU	0	1754100	N/A
P09372;A0A140N8S5	Protein GrpE	grpE	0	1737100	N/A
A0A140NAN3;P08200	Isocitrate dehydrogenase [NADP]	icd	0	1736900	N/A
P28904;A0A140NGD0	Trehalose-6-phosphate hydrolase	treC	0	1734300	N/A
A0A140NG88;P15031	Fe(3+) dicitrate transport ATP-binding protein FecE	fecE	0	1680100	N/A
A0A140NE66;P0AFG3	2-oxoglutarate dehydrogenase E1 component	sucA	0	1657600	N/A
A0A140N319;P0A894	RNase adapter protein RapZ	rapZ	0	1625600	N/A
A0A140NFP9;P36683	Aconitate hydratase B	acnB	0	1607700	N/A
A0A140N288;P37197	Probable cytochrome c peroxidase	yhjA	0	1559400	N/A
A0A140N4Z4;P0ACL0	Glycerol-3-phosphate regulon repressor	glpR	0	1518100	N/A
A0A140N9G9;P0A953	3-oxoacyl-[acyl-carrier-protein] synthase 1	fabB	0	1501600	N/A
A0A140N7S5;P26647	1-acyl-sn-glycerol-3-phosphate acyltransferase	plsC	0	1478600	N/A
A0A140N7J9;P24182	Biotin carboxylase	accC	0	1377300	N/A
A0A140NAV6;P0C0V0	Periplasmic serine endoprotease DegP	degP	0	1328300	N/A
A0A140NBE7;P09373;A0A140N857;P42632	Formate acetyltransferase 1	pflB	0	1311900	N/A
A0A140N2J1;P0A6Y5	33 kDa chaperonin	hslO	0	1241400	N/A
A0A140NFA9;P0ACF4	DNA-binding protein HU-beta	hupB	0	1222700	N/A
A0A140N3Q3;P33232	L-lactate dehydrogenase	lldD	0	1193500	N/A
A0A140NDJ4;P0AEI4	Ribosomal protein S12 methylthiotransferase RimO	rimO	0	1139600	N/A
A0A140NDN8;P0ACP1	Catabolite repressor/activator	cra	0	1123500	N/A
A0A140N5E8;P31120	Phosphoglucosamine mutase	glmM	0	1080200	N/A
A0A140NEX9;P0ACB0	Replicative DNA helicase	dnaB	0	1075000	N/A
A0A140N2D9;P03004	Chromosomal replication initiator protein DnaA	dnaA	0	1008900	N/A
A0A140N9K4;P0AFD1	NADH-quinone oxidoreductase subunit E	nuoE	0	983230	N/A
P27240	Lipopolysaccharide core heptose(II) kinase RfaY	rfaY	0	981440	N/A
A0A140SSB0;P12758	Uridine phosphorylase	udp	0	979570	N/A
A0A140N4T2;P0AFJ7	Low-affinity inorganic phosphate transporter 1	pitA	0	963930	N/A
P06993	HTH-type transcriptional regulator MalT	malT	0	812320	N/A
A0A140NBR3;P61517	Carbonic anhydrase 2	can	0	799470	N/A
A0A140NDR8;P0A887	Ubiquinone/menaquinone biosynthesis C-methyltransferase UbiE	ubiE	0	779910	N/A
A0A140N332;P63386	Probable phospholipid import ATP-binding protein MlaF	mlaF	0	761890	N/A
P27241	Lipopolysaccharide core biosynthesis protein RfaZ	rfaZ	0	760830	N/A
A0A140N731;P27434	Cytoskeleton protein RodZ	rodZ	0	745750	N/A
A0A140NA84;P0A9M8	Phosphate acetyltransferase	pta	0	710990	N/A
A0A140NHU6;P0AAJ5	Formate dehydrogenase-O iron-sulfur subunit	fdoH	0	706370	N/A
A0A140NFR7;P0A725	UDP-3-O-[3-hydroxymyristoyl] N-acetylglucosamine deacetylase	lpxC	0	703810	N/A
A0A140N5W3;P0A959	Glutamate-pyruvate aminotransferase AlaA	alaA	0	671000	N/A
A0A140NA34;P0A996	Anaerobic glycerol-3-phosphate dehydrogenase subunit C	glpC	0	643110	N/A
A0A140N9Q4;P00452-2;P00452	Ribonucleoside-diphosphate reductase 1 subunit alpha	nrdA	0	637070	N/A
A0A140NDH1;P23893	Glutamate-1-semialdehyde 2,1-aminomutase	hemL	0	626190	N/A
A0A140NHM8;P27306	Soluble pyridine nucleotide transhydrogenase	sthA	0	613240	N/A
A0A140NC10;P0ABH7	Citrate synthase	gltA	0	553930	N/A
A0A140NBL1;P0AF24	Ribonucleotide monophosphatase NagD	nagD	0	535110	N/A
A0A140N4C7;P0AG24	Bifunctional (p)ppGpp synthase/hydrolase SpoT;GTP pyrophosphokinase;Guanosine-3,5-bis(diphosphate) 3-pyrophosphohydrolase	spoT	0	525110	N/A
A0A140ND40;P0AE22	Class B acid phosphatase	aphA	0	505830	N/A
P27129	Lipopolysaccharide 1,2-glucosyltransferase	rfaJ	0	504880	N/A
A0A140NAY3;P06987	Histidine biosynthesis bifunctional protein HisB;Histidinol-phosphatase;Imidazoleglycerol-phosphate dehydratase	hisB	0	498810	N/A
A0A140ND61;P0A6Z3	Chaperone protein HtpG	htpG	0	497810	N/A
A0A140N827;P0A9B6	D-erythrose-4-phosphate dehydrogenase	epd	0	464900	N/A
A0A140NCY5;P0AGG0	Thiamine-monophosphate kinase	thiL	0	463080	N/A
A0A140NBF4;P0A836	Succinyl-CoA ligase [ADP-forming] subunit beta	sucC	0	461920	N/A
A0A140N913;P0A6R0	3-oxoacyl-[acyl-carrier-protein] synthase 3	fabH	0	441000	N/A
A0A140N8M5;P76027	Oligopeptide transport ATP-binding protein OppD	oppD	0	412650	N/A
A0A140N7E6;P0A8M3	Threonine--tRNA ligase	thrS	0	407220	N/A
A0A140N9P3;P33602	NADH-quinone oxidoreductase subunit G	nuoG	0	407210	N/A
A0A140N8N3;P0AEP3	UTP--glucose-1-phosphate uridylyltransferase	galU	0	403300	N/A
A0A140NDW1;P0A9N4	Pyruvate formate-lyase 1-activating enzyme	pflA	0	396150	N/A
A0A140NB33;P0AG93	Protein translocase subunit SecF	secF	0	381190	N/A
A0A140NG83;P27829	UDP-N-acetyl-D-mannosamine dehydrogenase	wecC	0	340740	N/A
P0DTT0;A0A140NHC7			0	340410	N/A
A0A140NBF1;P33136	Glucans biosynthesis protein G	mdoG	0	310900	N/A
A0A140NEK1;P0A7D4	Adenylosuccinate synthetase	purA	0	292400	N/A
A0A140N510;P22259	Phosphoenolpyruvate carboxykinase [ATP]	pckA	0	290650	N/A
A0A140N7A8;P76536	Probable deferrochelatase/peroxidase YfeX	yfeX	0	286300	N/A
A0A140SSB4;P0ADP2	Uncharacterized protein YigI	yigI	0	283450	N/A
A0A140NDW9;P0A9D8	2,3,4,5-tetrahydropyridine-2,6-dicarboxylate N-succinyltransferase	dapD	0	238780	N/A
A0A140NDE6;P0ABD5	Acetyl-coenzyme A carboxylase carboxyl transferase subunit alpha	accA	0	215370	N/A
A0A140NFD1;P32144	Uncharacterized HTH-type transcriptional regulator YihW	yihW	0	187940	N/A
A0A140NCT2;P00363	Fumarate reductase flavoprotein subunit	frdA	0	186310	N/A
A0A140N899;P0AC53	Glucose-6-phosphate 1-dehydrogenase;Extracellular death factor	zwf	0	185830	N/A
CON__Q3TTY5			0	184920	N/A
A0A140N8C2;P08194	Glycerol-3-phosphate transporter	glpT	0	182150	N/A
A0A140N2U8;P00961	Glycine--tRNA ligase beta subunit	glyS	0	180170	N/A
A0A140N8S8;P0A8N3;A0A140NE14;P0A8N5	Lysine--tRNA ligase;Lysine--tRNA ligase, heat inducible	lysS;lysU	0	178880	N/A
A0A140NBF5;P0A8L1	Serine--tRNA ligase	serS	0	161930	N/A
A0A140N6W9;P00957	Alanine--tRNA ligase	alaS	0	157130	N/A
A0A140NFB9;P32176	Formate dehydrogenase-O major subunit	fdoG	0	154600	N/A
P77718;A0A140NCA6	tRNA sulfurtransferase	thiI	0	120450	N/A
A0A140NGH2;P0A9W3	Energy-dependent translational throttle protein EttA	ettA	0	91790	N/A
P00959;A0A140N8C6	Methionine--tRNA ligase	metG	0	72383	N/A
P13033;A0A140N9S7	Anaerobic glycerol-3-phosphate dehydrogenase subunit B	glpB	0	56517	N/A
A0A140NBR4;P22523	Chromosome partition protein MukB	mukB	0	49883	N/A
CON__Q5D862			0	32387	N/A
A0A140N552;P08201	Nitrite reductase (NADH) large subunit	nirB	0	24262	N/A
3XFlag_bNACHT25;tr|A0A2G4AF28|A0A2G4AF28_ECOLXNACHTdomain-containingproteinOS=EscherichiacoliOX=562GN=EAI46_21830PE=4SV=1	bNACHT25		3768100	3.1673e+09	840.556
A0A140SS80;P0A8V2	DNA-directed RNA polymerase subunit beta	rpoB	72668	15725000	216.395
A0A140NA64;P0C8J6	D-tagatose-1,6-bisphosphate aldolase subunit GatY	gatY	151740	14613000	96.3029
A0A140NF01;P0AG30	Transcription termination factor Rho	rho	64336	4126900	64.146
P37750	Putative lipopolysaccharide biosynthesis O-acetyl transferase WbbJ	wbbJ	385390	14457000	37.5126
A0A140N1Q5;P0C054	Small heat shock protein IbpA	ibpA	2910700	107080000	36.7884
P08622;A0A140NFZ9	Chaperone protein DnaJ	dnaJ	9893500	322660000	32.6133
A0A140NG25;P39396	Inner membrane protein YjiY	yjiY	63580	2033400	31.9818
A0A140N9N5;P08839	Phosphoenolpyruvate-protein phosphotransferase	ptsI	200270	5718000	28.5515
A0A140NAX3;P00393	NADH dehydrogenase	ndh	263030	6577900	25.0082
A0A140NDB2;P75829	Uncharacterized protein YbjX	ybjX	2469200	57474000	23.2764
A0A140NH27;P0A8T7	DNA-directed RNA polymerase subunit beta	rpoC	210730	4788000	22.721
P00960;A0A140N690	Glycine--tRNA ligase alpha subunit	glyQ	2944100	61131000	20.7639
A0A140N2L7;P0CG19	Inactive ribonuclease PH	rph	1995400	39376000	19.7334
A0A140N3T4;P0A705;P0A705-3;P0A705-2	Translation initiation factor IF-2	infB	33358	578850	17.3527
A0A140NGH6;P36672	PTS system trehalose-specific EIIBC component;Trehalose-specific phosphotransferase enzyme IIB component;Trehalose permease IIC component	treB	314780	4929700	15.6608
CON__P02538;CON__O95678;CON__Q8VED5;CON__P05787;CON__P07744;CON__Q6IME9;CON__H-INV:HIT000292931;CON__Q6ISB0;CON__Q32MB2;CON__Q7RTS7;CON__Q9NSB2;CON__Q9H552;CON__Q3KNV1;CON__P08729;CON__Q9DCV7;CON__Q7RTT2;CON__Q8N1N4-2;CON__Q3SY84;CON__P19013;CON__H-INV:HIT000016045;CON__P78386;CON__Q14533;CON__Q6NT21;CON__P78385;CON__Q61726			8358000	119000000	14.2379
A0A140N5F4;P05055	Polyribonucleotide nucleotidyltransferase	pnp	174490	2467700	14.1424
A0A140N582;P0A9X4	Rod shape-determining protein MreB	mreB	6997300	96916000	13.8505
A0A140N4Y8;P0A7G6	Protein RecA	recA	1988000	27296000	13.7304
A0A140NFV3;P0A6Y8	Chaperone protein DnaK	dnaK	1252200	15745000	12.5739
A0A140N8V5;P23830	CDP-diacylglycerol--serine O-phosphatidyltransferase	pssA	319800	3515300	10.9922
CON__P02533;CON__P19012;CON__A2A4G1;CON__P35900;CON__Q9D312;CON__Q99456;CON__REFSEQ:XP_986630;CON__O76014;CON__Q7Z3Y9;CON__O76013;CON__O76015;CON__Q8N1A0;CON__Q14525;CON__A2AB72;CON__Q14532;CON__Q92764;CON__A2A5Y0;CON__Q15323;CON__Q9UE12;CON__Q497I4			2361500	25152000	10.6509
A0A140NAS3;P77425	Allantoate amidohydrolase	allC	82588	778310	9.42401
A0A140NBE8;P77611	Electron transport complex subunit RsxC	rsxC	58236	538630	9.24909
A0A140NI35;P0ABI4	Magnesium transport protein CorA	corA	248910	2278400	9.15351
A0A140N627;P0A817	S-adenosylmethionine synthase	metK	631900	5745700	9.09274
A0A140N7C7;P0A6M8	Elongation factor G	fusA	523490	4344000	8.29815
P37747	UDP-galactopyranose mutase	glf	381650	2899600	7.59754
A0A140NH65;P0A6F5	60 kDa chaperonin	groL	8867400	67019000	7.55791
A0A140NDM7;P71301	HTH-type transcriptional regulator EcpR	ecpR	1235100	9308200	7.53639
A0A140NFF3;P63224	Phosphoheptose isomerase	gmhA	139600	985460	7.05917
CON__P08779;CON__Q9Z2K1;CON__Q3ZAW8			25160000	174800000	6.94754
P0A7W1;A0A140N6Z9	30S ribosomal protein S5	rpsE	138390000	929630000	6.71747
CON__P02769			1950300	11193000	5.73912
CON__P13647			1930000	10625000	5.50518
A0A140NE18;P0A9M2	Hypoxanthine phosphoribosyltransferase	hpt	730160	3995000	5.4714
A0A140NCV0;P0ACB4	Protoporphyrinogen IX dehydrogenase [menaquinone]	hemG	1009900	4873200	4.82543
A0A140NCS9;P0A717	Ribose-phosphate pyrophosphokinase	prs	4012200	19118000	4.76497
CON__P35527			35484000	168160000	4.73904
A0A140NHS0;P0ABB4	ATP synthase subunit beta	atpD	8092800	37534000	4.63795
A0A140NCI6;A0A140N6W0;P0CE48;P0CE47	Elongation factor Tu 2;Elongation factor Tu 1	tufB;tufA	44588000	198870000	4.46017
CON__P04264			95016000	395450000	4.16193
A0A140N8Z3;P0AGK8	HTH-type transcriptional regulator IscR	iscR	1582000	6366800	4.02453
A0A140N9D5;P0A6B7	Cysteine desulfurase IscS	iscS	830220	3144600	3.78767
A0A140N783;P0A9B2	Glyceraldehyde-3-phosphate dehydrogenase A	gapA	2994400	11172000	3.73096
A0A140NCG0;P0A862	Thiol peroxidase	tpx	1411900	5179000	3.66811
A0A140SS54;P0ABN5	Anaerobic C4-dicarboxylate transporter DcuA	dcuA	1781900	6531900	3.66569
A0A140NB96;P03023	Lactose operon repressor	lacI	21292000	74358000	3.4923
A0A140NBL4;P0A940	Outer membrane protein assembly factor BamA	bamA	34959	119100	3.40685
A0A140N9D9;P62707	2,3-bisphosphoglycerate-dependent phosphoglycerate mutase	gpmA	127890	417920	3.26781
A0A140N6V1;P0A9K9	FKBP-type peptidyl-prolyl cis-trans isomerase SlyD	slyD	4880200	15900000	3.25806
A0A140NBA5;P0AG67	30S ribosomal protein S1	rpsA	9404300	30317000	3.22374
A0A140N5B7;P0AAC8	Iron-binding protein IscA	iscA	990120	3044200	3.07458
A0A140N3G7;P60438	50S ribosomal protein L3	rplC	16021000	47717000	2.9784
A0A140N5A9;P63020	Fe/S biogenesis protein NfuA	nfuA	1223600	3544000	2.89637
A0A140N9X9;P0AC69	Glutaredoxin-4	grxD	1956800	5595800	2.85967
A0A140N6N0;P08312	Phenylalanine--tRNA ligase alpha subunit	pheS	150440	422730	2.80996
A0A140NFK2;P0A7V0	30S ribosomal protein S2	rpsB	13871000	38874000	2.80254
A0A140N821;P0AB71	Fructose-bisphosphate aldolase class 2	fbaA	605320	1678700	2.77324
A0A140NAF9;P60716	Lipoyl synthase	lipA	1797400	4967200	2.76355
P27126	Lipopolysaccharide core biosynthesis protein RfaS	rfaS	74017	204170	2.75842
A0A140N4G2;P0AG86	Protein-export protein SecB	secB	9709900	26167000	2.69488
A0A140N5A3;P62399	50S ribosomal protein L5	rplE	163700000	426280000	2.60403
A0A140NBN4;P0ACC3	Iron-sulfur cluster insertion protein ErpA	erpA	4123200	10550000	2.55869
P0A7A9;A0A140NEF6	Inorganic pyrophosphatase	ppa	1251800	3143400	2.5111
A0A140N9Z7;P31979	NADH-quinone oxidoreductase subunit F	nuoF	116910	293410	2.50971
A0A140NFE9;P0AEU7	Chaperone protein Skp	skp	266460	666240	2.50034
A0A140NB91;P15038	Helicase IV	helD	758020	1893900	2.49848
sp|P03612|CAPSD_BPMS2CapsidproteinOS=EscherichiaphageMS2OX=329852PE=1SV=2	MS2 CP		323580000	804270000	2.48554
A0A140NFM6;P0A9A6	Cell division protein FtsZ	ftsZ	11891000	29263000	2.46094
A0A140NET2;P0A850	Trigger factor	tig	691280	1553000	2.24656
A0A140NBF0;P0AGD3	Superoxide dismutase [Fe]	sodB	708760	1561500	2.20314
P0A9E5	Fumarate and nitrate reduction regulatory protein	fnr	632400	1336200	2.1129
A0A140N2U0;P0A7Z4	DNA-directed RNA polymerase subunit alpha	rpoA	2200900	4561400	2.07252
A0A140SS47;P0AF48	UPF0047 protein YjbQ	yjbQ	532980	1083400	2.03272
A0A140NC79;P0A972	Cold shock-like protein CspE	cspE	995090	2022700	2.03268
A0A140N885;P0AFD6	NADH-quinone oxidoreductase subunit I	nuoI	11363000	23093000	2.0323
A0A140N7D6;P0AFF6	Transcription termination/antitermination protein NusA	nusA	213310	432440	2.02728
A0A140N5K8;P60723	50S ribosomal protein L4	rplD	158350000	319500000	2.01768
A0A140NCR5;P0A6A8	Acyl carrier protein	acpP	104250000	210210000	2.0164
CON__P13645;CON__Q148H6;CON__Q7Z3Y7;CON__Q7Z3Z0;CON__Q7Z3Y8;CON__Q2M2I5			49575000	94581000	1.90784
A0A140N4K1;P0A7V3	30S ribosomal protein S3	rpsC	300760000	566040000	1.88203
A0A140N9E3;P0A7Q1	50S ribosomal protein L35	rpmI	11629000	21737000	1.86921
A0A140NCU2;P0A722	Acyl-[acyl-carrier-protein]--UDP-N-acetylglucosamine O-acyltransferase	lpxA	11565000	21171000	1.83061
A0A140N6Y5;P0A7R5	30S ribosomal protein S10	rpsJ	110640000	195230000	1.76455
A0A140NC97;P0AE08	Alkyl hydroperoxide reductase subunit C	ahpC	3167500	5389500	1.7015
A0A140NB75;P0ACB2	Delta-aminolevulinic acid dehydratase	hemB	1260600	2133000	1.69205
A0A140NAN5;P02931;A0A140NCN2;P02932	Outer membrane protein F	ompF	54529000	88070000	1.6151
A0A140N4L0;P0C018	50S ribosomal protein L18	rplR	53499000	82760000	1.54694
A0A140N604;P45464	Penicillin-binding protein activator LpoA	lpoA	2973500	4590200	1.5437
A0A140NFC7;P0A6Q6	3-hydroxyacyl-[acyl-carrier-protein] dehydratase FabZ	fabZ	4847000	7440700	1.53511
CON__P02768-1			3443000	5087800	1.47772
A0A140N4H3;P0A7S3	30S ribosomal protein S12	rpsL	1.4595e+09	2147500000	1.47139
A0A140N537;P0A7W7	30S ribosomal protein S8	rpsH	7320400	10767000	1.47082
A0A140N3H4;P0ADY3	50S ribosomal protein L14	rplN	749290000	1088800000	1.45311
A0A140NDB6;P0A7J3	50S ribosomal protein L10	rplJ	36259000	51846000	1.42988
A0A140N923;P0ACD4	Iron-sulfur cluster assembly scaffold protein IscU	iscU	4361800	6148800	1.40969
A0A140N729;P0AEE1	Protein DcrB	dcrB	978510	1353100	1.38282
CON__P35908v2;CON__P35908;CON__Q6NXH9;CON__Q7Z794;CON__Q9R0H5			10808000	14912000	1.37972
A0A140NEN6;P0A6F9	10 kDa chaperonin	groS	881860	1206700	1.36836
A0A140NFP3;P0AC78	Undecaprenyl-phosphate alpha-N-acetylglucosaminyl 1-phosphate transferase	wecA	6576600	8843200	1.34465
CON__P02535-1			1774500	2330400	1.31327
A0A140NBS1;P0A7L3	50S ribosomal protein L20	rplT	39758000	49027000	1.23314
A0A140SS63;P0A7K2	50S ribosomal protein L7/L12	rplL	96124000	117140000	1.21863
A0A140N6G0;P0A6P9	Enolase	eno	639570	774990	1.21174
A0A140N6W8;P02359	30S ribosomal protein S7	rpsG	209330000	253330000	1.21019
A0A140N2S3;P61175	50S ribosomal protein L22	rplV	138050000	163960000	1.18769
A0A140N7K8;P0AG59	30S ribosomal protein S14	rpsN	565470000	670740000	1.18616
A0A140N7M5;P0A6A3	Acetate kinase	ackA	762630	899320	1.17924
A0A140N6Z6;P0AG63	30S ribosomal protein S17	rpsQ	110100000	128840000	1.17021
A0A140NCH9;P0ACF8	DNA-binding protein H-NS	hns	13416000	15528000	1.15742
A0A140N2T1;P0AG55	50S ribosomal protein L6	rplF	127480000	147440000	1.15657
A0A140NGH1;P0A7T7	30S ribosomal protein S18	rpsR	535430000	617800000	1.15384
A0A140N560;P0AFC7	NADH-quinone oxidoreductase subunit B	nuoB	12001000	13723000	1.14349
A0A140N751;P0A8F0	Uracil phosphoribosyltransferase	upp	2258700	2581400	1.14287
C6EGE8;P0ADZ0	50S ribosomal protein L23	ECBD_0433;rplW	84060000	94158000	1.12013
A0A140NHQ8;P0A7B8	ATP-dependent protease subunit HslV	hslV	3482400	3878600	1.11377
A0A140N7L9;P0A7R9	30S ribosomal protein S11	rpsK	1182200000	1305500000	1.1043
A0A140N7C8;P0A832	SsrA-binding protein	smpB	13757000	15071000	1.09552
A0A140N598;P0AA10	50S ribosomal protein L13	rplM	82365000	90189000	1.09499
CON__P07477			6091400	6585100	1.08105
A0A140N9T9;P0AD33	UPF0381 protein YfcZ	yfcZ	5542800	5962400	1.0757
A0A140N5B4;P0A7S9	30S ribosomal protein S13	rpsM	80610000	86572000	1.07396
A0A140NCW1;P15723	Deoxyguanosinetriphosphate triphosphohydrolase	dgt	37239000	39837000	1.06977
A0A140NGG7;P02358	30S ribosomal protein S6;30S ribosomal protein S6, fully modified isoform;30S ribosomal protein S6, non-modified isoform	rpsF	127690000	136410000	1.06829
A0A140NF32;P0A7J7	50S ribosomal protein L11	rplK	53631000	57130000	1.06524
A0A140N528;P0A7U3	30S ribosomal protein S19	rpsS	116940000	124530000	1.06491
A0A140N9V8;P0AD61	Pyruvate kinase I	pykF	118280	125690	1.06265
A0A140N5D7;P0AG48	50S ribosomal protein L21	rplU	189040000	200490000	1.06057
A0A140NA12;P61320	Outer-membrane lipoprotein LolB	lolB	6704500	7084200	1.05663
A0A140N846;P68919	50S ribosomal protein L25	rplY	35868000	37640000	1.0494
A0A140N7D8;P0A7T3	30S ribosomal protein S16	rpsP	198590000	207160000	1.04315
A0A140N811;P0ADZ4	30S ribosomal protein S15	rpsO	161240000	167120000	1.03647
A0A140N4M0;P0AG44	50S ribosomal protein L17	rplQ	20195000	20923000	1.03605
CON__P00761			3.3283e+09	3.4397e+09	1.03347
A0A140N9M9;P0ABU0	1,4-dihydroxy-2-naphthoyl-CoA synthase	menB	72729000	74889000	1.0297
P0A6E4;A0A140N7C3	Argininosuccinate synthase	argG	744540	765360	1.02796
A0A140N6Z2;P0ADY7	50S ribosomal protein L16	rplP	1.7758e+09	1.8225e+09	1.0263
P33599;A0A140N745	NADH-quinone oxidoreductase subunit C/D	nuoC	5365000	5504600	1.02602
A0A140N6P8;P37128	GDP-mannose pyrophosphatase NudK	nudK	1240000	1267200	1.02194
A0A140N7J1;P60422	50S ribosomal protein L2	rplB	234740000	238600000	1.01644
P75981	Putative protein JayE from lambdoid prophage e14 region	jayE	109450000	110720000	1.0116
A0A140N3C5;P0AC26	Nitrite transporter NirC	nirC	0	0	1
A0A140NAC2;P0AAG8	Galactose/methyl galactoside import ATP-binding protein MglA	mglA	0	0	1
A0A140NF93;Q47154	Putative truncated flagellar export/assembly protein LafU	lafU	0	0	1
A0A140N548;P0A7V8	30S ribosomal protein S4	rpsD	176700000	174290000	0.986361
P02413;A0A140N711	50S ribosomal protein L15	rplO	1.4826e+09	1451900000	0.979293
A0A140N9R4;P0A707	Translation initiation factor IF-3;Translation initiation factor IF-3, N-terminally processed;Translation initiation factor IF-3S	infC	5324800	5202800	0.977088
A0A140N5L7;P60624	50S ribosomal protein L24	rplX	61930000	59468000	0.960245
A0A140N340;P0A7L8	50S ribosomal protein L27	rpmA	674820000	643270000	0.953247
A0A140NFU3;P0A7U7	30S ribosomal protein S20	rpsT	5418200000	5125500000	0.945978
A0A140NFM7;P0A7L0	50S ribosomal protein L1	rplA	92106000	85310000	0.926215
A0A140NEZ7;P0A927	Nucleoside-specific channel-forming protein tsx	tsx	1161700	1071400	0.922269
A0A140N8B4;P68679	30S ribosomal protein S21	rpsU	4676800000	4303600000	0.920202
A0A140N733;Q46893	2-C-methyl-D-erythritol 4-phosphate cytidylyltransferase	ispD	4514600	4107900	0.909914
A0A140NBV7;P69222	Translation initiation factor IF-1	infA	19820000	17815000	0.89884
A0A140N2Z9;P0A7X3	30S ribosomal protein S9	rpsI	394150000	343570000	0.871673
A0A140NFD7;P0A6P1	Elongation factor Ts	tsf	4516400	3860000	0.854663
A0A140NDV1;P0A7R1	50S ribosomal protein L9	rplI	23816000	20327000	0.853502
A0A140N3L9;P0A7M2	50S ribosomal protein L28	rpmB	880390000	750900000	0.852917
A0A140N8E7;P0ADU7	Uncharacterized protein YqiB	yqiB	2813200	2373000	0.843523
A0A140NDC7;P0AG90	Protein translocase subunit SecD	secD	4851100	4091700	0.843458
A0A140NF24;P0ACF0;P0ACF0-1	DNA-binding protein HU-alpha	hupA	25300000	21145000	0.835771
A0A140SS71;P0A7M9	50S ribosomal protein L31	rpmE	92257000	75198000	0.815093
A0A140N6T7;P0A7K6	50S ribosomal protein L19	rplS	29168000	23693000	0.812294
A0A140N6C6;P60785	Elongation factor 4	lepA	14568000	11608000	0.796815
A0A140N7G4;P0AG51	50S ribosomal protein L30	rpmD	52324000	39581000	0.75646
P0AFG8;A0A140NDL0	Pyruvate dehydrogenase E1 component	aceE	128110000	96554000	0.75368
A0A140N7N4;P0AFC3	NADH-quinone oxidoreductase subunit A	nuoA	22594000	16865000	0.746437
A0A140N9F2;P0ABV6	Protein TolR	tolR	20499000	15293000	0.746036
A0A140N9H6;P76177	Protein YdgH	ydgH	8732900	6300800	0.721501
A0A140NGK1;P0A6X3	RNA-binding protein Hfq	hfq	2220200	1577300	0.710431
Q46861;A0A140N6D4	UPF0313 protein YgiQ	ygiQ	1905900	1302100	0.683194
A0A140NBS3;P0A9P0	Dihydrolipoyl dehydrogenase	lpdA	185340000	125880000	0.679184
A0A140NE27;P06959	Dihydrolipoyllysine-residue acetyltransferase component of pyruvate dehydrogenase complex	aceF	209160000	141630000	0.677137
A0A140N718;P76170	UPF0482 protein YnfB	ynfB	1677300	1095200	0.652954
A0A140N4F2;P0A9X9;A0A140N8J3;P0A978	Cold shock protein CspA;Cold shock-like protein CspG	cspA;cspG	10710000	6885500	0.642904
A0A140N7S8;P0AG14	Probable protease SohB	sohB	204110	128760	0.630836
A0A140NFP6;P0A9L5	Peptidyl-prolyl cis-trans isomerase C	ppiC	971560	577810	0.594724
A0A140N6J0;P0A800	DNA-directed RNA polymerase subunit omega	rpoZ	1159200	669030	0.577148
A0A140NAZ2;P0A7N4	50S ribosomal protein L32	rpmF	88143000	49514000	0.561746
A0A140N9B3;P0AC81	Lactoylglutathione lyase	gloA	1422200	756870	0.532183
A0A140N4Y7;P0A9P6	ATP-dependent RNA helicase DeaD	deaD	17685000	9282400	0.524874
A0A140NER3;P0ABJ6	Cytochrome bo(3) ubiquinol oxidase subunit 4	cyoD	13499000	6577000	0.487221
P06996	Outer membrane protein C	ompC	438280000	201530000	0.45982
A0A140SSC0;P0AA25	Thioredoxin-1	trxA	2521300	1117900	0.443382
A0A140NEP3;P77338	Mechanosensitive channel MscK	mscK	727240000	312290000	0.429418
A0A140NFQ1;P31680	DnaJ-like protein DjlA	djlA	2875500	1233200	0.428865
A0A140N7J2;P69776	Major outer membrane lipoprotein Lpp	lpp	1258600000	539400000	0.428571
A0A140N5X6;P0AFD4	NADH-quinone oxidoreductase subunit H	nuoH	8744500	3624100	0.414443
P0ABJ1;A0A140NCS6	Cytochrome bo(3) ubiquinol oxidase subunit 2	cyoA	61024000	24084000	0.394664
A0A140N9A7;P69913	Carbon storage regulator	csrA	7795100	3027300	0.388359
A0A140NI98;P0ABA0	ATP synthase subunit b	atpF	22863000	8822400	0.385881
A0A140SSA1;P0ACB7	Protein HemY	hemY	3295400	1238300	0.375766
A0A140NAS1;P69831	Galactitol permease IIC component	gatC	46969000	17368000	0.369776
A0A140N571;P0AFE8	NADH-quinone oxidoreductase subunit M	nuoM	28396000	9771100	0.344101
A0A140NBU0;P0AC23	Probable formate transporter 1	focA	642050	212690	0.331267
A0A140ND72;P0ABB0	ATP synthase subunit alpha	atpA	9125000	3003000	0.329096
A0A140NCG1;P31801	Sodium/proton antiporter ChaA	chaA	3643600	1059800	0.290866
A0A140NCL7;P37765	Ribosomal large subunit pseudouridine synthase B	rluB	1051100	296510	0.282095
P09169	Protease 7	ompT	11444000	2985800	0.260905
A0A140NAZ7;P0A908	MltA-interacting protein	mipA	8091900	2087800	0.258011
A0A140NDV0;P13738	Na(+)/H(+) antiporter NhaA	nhaA	3485200	799660	0.229445
A0A140ND70;P0AE06;A0A140N743;P24180	Multidrug efflux pump subunit AcrA	acrA	7723800	1750400	0.226624
A0A140NA88;P0ABI8	Cytochrome bo(3) ubiquinol oxidase subunit 1	cyoB	39933000	8571200	0.21464
A0A140NDE3;P0A910	Outer membrane protein A	ompA	202550000	38817000	0.191642
P20966;A0A140N8J0	PTS system fructose-specific EIIBC component;Fructose-specific phosphotransferase enzyme IIB component;Fructose permease IIC component	fruA	7033800	1264900	0.179832
A0A140NA02;P0AFF2	Nucleoside permease NupC	nupC	18220000	3274400	0.179715
A0A140N5U1;P0AAD6	Serine transporter	sdaC	5469200	936570	0.171244
A0A140NC11;P0A912	Peptidoglycan-associated lipoprotein	pal	20226000	3246700	0.160521
A0A140N9C4;P0A905	Outer membrane lipoprotein SlyB	slyB	94330000	14746000	0.156324
A0A140NCZ5;P0ADZ7	UPF0092 membrane protein YajC	yajC	1.5675e+09	242540000	0.15473
P76507	Uncharacterized protein YfdI	yfdI	1358000	200390	0.147563
A0A140N5L3;P0AAI3	ATP-dependent zinc metalloprotease FtsH	ftsH	16032000	2296100	0.14322
A0A140NDL3;P0A917	Outer membrane protein X	ompX	133480000	18123000	0.135773
A0A140N7P6;P33607	NADH-quinone oxidoreductase subunit L	nuoL	2382500	303110	0.127224
P76372;A0A140NAN4	Chain length determinant protein	wzzB	433260000	50866000	0.117403
A0A140NCG6;P0ABJ9	Cytochrome bd-I ubiquinol oxidase subunit 1	cydA	3917900	448730	0.114533
A0A140NBZ3;P0ABC7	Modulator of FtsH protease HflK	hflK	1996700	221640	0.111003
A0A140N708;P37615	Uncharacterized protein YhhM	yhhM	5083900	529300	0.104113
A0A140N5Z7;P0A7N9	50S ribosomal protein L33	rpmG	3.9461e+09	386840000	0.098031
A0A140NI62;P0AG00	Lipopolysaccharide biosynthesis protein WzzE	wzzE	61299000	5297000	0.0864125
A0A140N3I1;P0AGA2	Protein translocase subunit SecY	secY	4096900	340220	0.0830433
A0A140N5H1;P0ADW3	Inner membrane protein YhcB	yhcB	141050000	10192000	0.0722581
A0A140NFV5;P31554	LPS-assembly protein LptD	lptD	1348000	87822	0.0651499
A0A140N7F5;P0A7M6	50S ribosomal protein L29	rpmC	115320000	3714500	0.0322104
A0A140NCT4;P31224;A0A140N7J0;P24181	Multidrug efflux pump subunit AcrB	acrB	50968000	1445600	0.0283629
A0A140N7W5;P33937	Periplasmic nitrate reductase	napA	3153000	83713	0.0265503
A0A140N5W1;P0ADV9	Lipopolysaccharide export system protein LptC	lptC	3835600	95880	0.0249974
A0A140N702;P07001	NAD(P) transhydrogenase subunit alpha	pntA	8171800	202860	0.0248244
A0A140N8H1;P67244	UPF0114 protein YqhA	yqhA	16936000	332040	0.0196056
A0A140SS89;P21177	Fatty acid oxidation complex subunit alpha;Enoyl-CoA hydratase/Delta(3)-cis-Delta(2)-trans-enoyl-CoA isomerase/3-hydroxybutyryl-CoA epimerase;3-hydroxyacyl-CoA dehydrogenase	fadB	9117.9	0	0
P06129	Vitamin B12 transporter BtuB	btuB	92277	0	0
P27243	O-antigen ligase	rfaL	93891	0	0
A0A140NES8;P0AD65	Penicillin-binding protein 2	mrdA	175300	0	0
A0A140NBM5;P13036	Fe(3+) dicitrate transport protein FecA	fecA	188880	0	0
A0A140N8N1;P27303	Multidrug export protein EmrA	emrA	200130	0	0
A0A140NAL4;P24207	Phenylalanine-specific permease	pheP	273680	0	0
A0A140NES9;P0AFZ7	Trk system potassium uptake protein TrkH	trkH	308940	0	0
A0A140NBW0;P24183	Formate dehydrogenase, nitrate-inducible, major subunit	fdnG	342130	0	0
A0A140N7K9;P76190	Murein DD-endopeptidase MepH	mepH	352940	0	0
A0A140SSB8;P09127	Putative uroporphyrinogen-III C-methyltransferase	hemX	397020	0	0
A0A140NHL8;P0AFG0	Transcription termination/antitermination protein NusG	nusG	400740	0	0
A0A140NCE1;P68191	Stationary-phase-induced ribosome-associated protein	sra	460100	0	0
A0A140NBK6;P08395	Protease 4	sppA	634860	0	0
A0A140N7H1;P76506	Probable phospholipid-binding lipoprotein MlaA	mlaA	653460	0	0
A0A140NEK4;P0ABC3	Modulator of FtsH protease HflC	hflC	764900	0	0
A0A140N7A7;P64604	Probable phospholipid ABC transporter-binding protein MlaD	mlaD	795750	0	0
A0A140NAT7;P0A9X1	Zinc import ATP-binding protein ZnuC	znuC	844130	0	0
A0A140ND74;P0ABC9	High-affinity choline transport protein	betT	878590	0	0
A0A140NE42;P0ADC1	LPS-assembly lipoprotein LptE	lptE	942650	0	0
A0A140N4H4;P37649	Protein YhjK	yhjK	965160	0	0
A0A140NGA3;P0ADN2	UPF0438 protein YifE	yifE	999060	0	0
A0A140NBY9;P19934	Protein TolA	tolA	1052900	0	0
A0A140N6X2;P77285	Electron transport complex subunit RsxG	rsxG	1063600	0	0
A0A140N903;P69786	PTS system glucose-specific EIICB component;Glucose permease IIC component;Glucose-specific phosphotransferase enzyme IIB component	ptsG	1202100	0	0
A0A140NBK3;P61949	Flavodoxin-1	fldA	1218300	0	0
A0A140N9H5;P0AGJ5	Uncharacterized tRNA/rRNA methyltransferase YfiF	yfiF	1264100	0	0
A0A140NFT6;P0ABA4	ATP synthase subunit delta	atpH	1301700	0	0
A0A140NE52;P23173	Low affinity tryptophan permease	tnaB	1345300	0	0
P06971	Ferrichrome-iron receptor	fhuA	1386800	0	0
A0A140NBJ5;P69411	Outer membrane lipoprotein RcsF	rcsF	1591000	0	0
A0A140NFE4;P0AF52	Guanine/hypoxanthine permease GhxP	ghxP	1709200	0	0
A0A140NA70;P0ABK2	Cytochrome bd-I ubiquinol oxidase subunit 2	cydB	1787300	0	0
A0A140SSC3;P0AGI1	Ribose transport system permease protein RbsC	rbsC	1857400	0	0
P37748	O-antigen polymerase	rfc	1875800	0	0
A0A140N4Q8;P0AGM7	Uracil permease	uraA	1951500	0	0
A0A140N8L7;P0A915	Outer membrane protein W	ompW	2182700	0	0
A0A140N3S1;P0AGK4	RNA-binding protein YhbY	yhbY	2788000	0	0
A0A140N6A0;P37665	Probable lipoprotein YiaD	yiaD	2854300	0	0
A0A140N6A8;P02930	Outer membrane protein TolC	tolC	2920000	0	0
P0AG99	Protein-export membrane protein SecG	secG	3173800	0	0
A0A140N201;P00550	PTS system mannitol-specific EIICBA component;Mannitol permease IIC component;Mannitol-specific phosphotransferase enzyme IIB component;Mannitol-specific phosphotransferase enzyme IIA component	mtlA	3787000	0	0
A0A140N6F8;P37194	Outer membrane protein slp	slp	4340300	0	0
A0A140N6N4;P36561	Adenosylcobinamide-GDP ribazoletransferase	cobS	4622500	0	0
A0A140NAC9;P63235	Probable glutamate/gamma-aminobutyrate antiporter	gadC	4851300	0	0
A0A140N6D2;P64499	Uncharacterized protein YebO	yebO	4863000	0	0
Q7DFV3;C5W452	UPF0757 protein YmgG	ymgG	5511000	0	0
A0A140N7Q6;P0A6R3	DNA-binding protein Fis	fis	5787300	0	0
A0A140SSC5;P0A6E6	ATP synthase epsilon chain	atpC	5895300	0	0
A0A140NBE4;P0ABU9	Protein TolQ	tolQ	7247300	0	0
A0A140NA32;P0AA53	Protein QmcA	qmcA	7376500	0	0
A0A140NF55;P77307	Probable iron export permease protein FetB	fetB	7630500	0	0
A0A140NDD7;P0CB39	Phosphoethanolamine transferase EptC	eptC	9011900	0	0
A0A140N8Y8;P0AB67	NAD(P) transhydrogenase subunit beta	pntB	9715500	0	0
P77330;A0A140NBV1;A0A140NEF0	Lipoprotein bor homolog from lambdoid prophage DLP12	borD	20874000	0	0
P0AFE4;C5W716	NADH-quinone oxidoreductase subunit K	nuoK	22519000	0	0
A0A140NDV7;P0AC98	Succinate-acetate/proton symporter SatP	satP	29358000	0	0
A0A140NHV0;P0A7P5	50S ribosomal protein L34	rpmH	31912000	0	0

## Sheet: S2B. Replicate 2
S2B Table. Mass spectrometry results for immunprecipitated bNACHT25 (replicate 2).
Protein IDs	Protein names	Gene names	iBAQ Score: bNACHT25_D48A	iBAQ Score: FLAG-bNACHT25_D48A	Fold Enrichment1		Hits that were tested for phage defense are highlighted in green.
P69820	Ascorbate-specific phosphotransferase enzyme IIA component	ulaC	0	3.3684e+09	N/A		1N/A for fold enrichment indicates that protein was only detected in the FLAG-bNACHT25 IP and not the negative control. These proteins are represented by data points positioned above the top of the y-axis in Fig 3D.
A0A140NDM4;P0A8C1	UPF0145 protein YbjQ	ybjQ	0	13218000	N/A
A0A140N8Z3;P0AGK8	HTH-type transcriptional regulator IscR	iscR	0	7040300	N/A
A0A140NFV1;P0AAH0	Phosphate import ATP-binding protein PstB	pstB	0	5965700	N/A
A0A140NFJ8;P36879	Uncharacterized ABC transporter ATP-binding protein YadG	yadG	0	5764900	N/A
A0A140NCH2;P77737	Oligopeptide transport ATP-binding protein OppF	oppF	0	5395200	N/A
A0A140N9P4;P36979	Dual-specificity RNA methyltransferase RlmN	rlmN	0	5384000	N/A
A0A140N870;P0A9S3	Galactitol-1-phosphate 5-dehydrogenase	gatD	0	3955600	N/A
A0A140NH75;P0AF36	Cell division protein ZapB	zapB	0	3831100	N/A
A0A140SSC5;P0A6E6	ATP synthase epsilon chain	atpC	0	3738200	N/A
A0A140N6P8;P37128	GDP-mannose pyrophosphatase NudK	nudK	0	3515100	N/A
P37749	Beta-1,6-galactofuranosyltransferase WbbI	wbbI	0	3261300	N/A
A0A140N4V4;P0A9R7	Cell division ATP-binding protein FtsE	ftsE	0	3150300	N/A
A0A140NAX3;P00393	NADH dehydrogenase	ndh	0	2841900	N/A
A0A140NBN5;P0A6Q3	3-hydroxydecanoyl-[acyl-carrier-protein] dehydratase	fabA	0	2729000	N/A
P06626	Protein TraJ	traJ	0	2597200	N/A
A0A140N7A3;P0A9V1	Lipopolysaccharide export system ATP-binding protein LptB	lptB	0	2492700	N/A
A0A140NES1;P0A8G9	Exodeoxyribonuclease 7 small subunit	xseB	0	2492300	N/A
A0A140N7V8;P64610	Uncharacterized protein YrbL	yrbL	0	2443700	N/A
A0A140NAQ1;P75957	Lipoprotein-releasing system ATP-binding protein LolD	lolD	0	2389200	N/A
A0A140N9A7;P69913	Carbon storage regulator	csrA	0	2378300	N/A
A0A140N7J9;P24182	Biotin carboxylase	accC	0	2343900	N/A
A0A140NAH2;P0AAH8	Peptide transport system ATP-binding protein SapF	sapF	0	2339700	N/A
A0A140N7C7;P0A6M8	Elongation factor G	fusA	0	2207100	N/A
P37751	Putative glycosyltransferase WbbK	wbbK	0	2189900	N/A
A0A140NF01;P0AG30	Transcription termination factor Rho	rho	0	2086800	N/A
A0A140N500;P0ACR9	Transcriptional repressor MprA	mprA	0	1937100	N/A
A0A140N4Z4;P0ACL0	Glycerol-3-phosphate regulon repressor	glpR	0	1917600	N/A
A0A140N719;P0A7X6	Ribosome maturation factor RimM	rimM	0	1896200	N/A
A0A140NF86;P0A6H5	ATP-dependent protease ATPase subunit HslU	hslU	0	1894000	N/A
A0A140N5X0;P0A749	UDP-N-acetylglucosamine 1-carboxyvinyltransferase	murA	0	1885500	N/A
P0A9E5	Fumarate and nitrate reduction regulatory protein	fnr	0	1787300	N/A
A0A140NCP8;P0AAT6	Ribosomal silencing factor RsfS	rsfS	0	1783700	N/A
P69828;A0A140N8Q5	Galactitol-specific phosphotransferase enzyme IIA component	gatA	0	1766600	N/A
A0A140N8V2;P0AEZ3	Septum site-determining protein MinD	minD	0	1752500	N/A
P36667	Rhamnosyltransferase WbbL	wbbL	0	1669500	N/A
P37747	UDP-galactopyranose mutase	glf	0	1579800	N/A
A0A140NEK5;P24203	Uncharacterized GTP-binding protein YjiA	yjiA	0	1421200	N/A
A0A140NDJ4;P0AEI4	Ribosomal protein S12 methylthiotransferase RimO	rimO	0	1382500	N/A
P21420	Putative outer membrane porin protein NmpC	nmpC	0	1379800	N/A
A0A140NDH1;P23893	Glutamate-1-semialdehyde 2,1-aminomutase	hemL	0	1374400	N/A
P27242	Lipopolysaccharide 1,2-N-acetylglucosaminetransferase	waaU	0	1370900	N/A
A0A140NDV2;P0A6Y1	Integration host factor subunit beta	ihfB	0	1319800	N/A
A0A140N679;P0AEW9	1-phosphofructokinase	fruK	0	1307200	N/A
A0A140N771;P0AFZ3	Stringent starvation protein B	sspB	0	1227700	N/A
P15005	5-methylcytosine-specific restriction enzyme B	mcrB	0	1222000	N/A
A0A140NGA3;P0ADN2	UPF0438 protein YifE	yifE	0	1203200	N/A
A0A140NE43;P0AEI1	tRNA-2-methylthio-N(6)-dimethylallyladenosine synthase	miaB	0	1200700	N/A
A0A140N288;P37197	Probable cytochrome c peroxidase	yhjA	0	1140600	N/A
A0A140NA80;P0AC41	Succinate dehydrogenase flavoprotein subunit	sdhA	0	1115700	N/A
A0A140N711			0	1109200	N/A
P62556	Protein SopA	sopA	0	1061200	N/A
P21829	Pyridoxal phosphate phosphatase YbhA	ybhA	0	1053400	N/A
A0A140N2J1;P0A6Y5	33 kDa chaperonin	hslO	0	995470	N/A
A0A140NCR1;P09152;A0A140NCF0;P19319	Respiratory nitrate reductase 1 alpha chain	narG	0	991080	N/A
A0A140NEQ0;P0A6H1	ATP-dependent Clp protease ATP-binding subunit ClpX	clpX	0	988670	N/A
A0A140NCG0;P0A862	Thiol peroxidase	tpx	0	944330	N/A
P24554;A0A140NBC0	DNA repair protein RadA	radA	0	936500	N/A
P0C8J8;A0A140N6E5;A0A140N7V6;P0C8K0	D-tagatose-1,6-bisphosphate aldolase subunit GatZ	gatZ	0	935740	N/A
A0A140N7W3;P0A8M6	UPF0265 protein YeeX	yeeX	0	906760	N/A
A0A140N9D4;P37339	L-2-hydroxyglutarate oxidase LhgO	lhgO	0	904470	N/A
A0A140NCR6;P0A9M0	Lon protease	lon	0	877580	N/A
A0A140NAP2;P69874	Spermidine/putrescine import ATP-binding protein PotA	potA	0	837590	N/A
P07014;A0A140NDZ9	Succinate dehydrogenase iron-sulfur subunit	sdhB	0	834130	N/A
P27240;A0A140N605	Lipopolysaccharide core heptose(II) kinase RfaY	rfaY	0	780520	N/A
A0A140N3T4;P0A705;P0A705-3;P0A705-2	Translation initiation factor IF-2	infB	0	769840	N/A
P41067	Protein TraB	traB	0	757160	N/A
A0A140NI35;P0ABI4	Magnesium transport protein CorA	corA	0	718130	N/A
A0A140N7S5;P26647	1-acyl-sn-glycerol-3-phosphate acyltransferase	plsC	0	694560	N/A
A0A140NEN6;P0A6F9	10 kDa chaperonin	groS	0	691690	N/A
A0A140N6G0;P0A6P9	Enolase	eno	0	686460	N/A
P20966;A0A140N8J0	PTS system fructose-specific EIIBC component;Fructose-specific phosphotransferase enzyme IIB component;Fructose permease IIC component	fruA	0	590280	N/A
A0A140NHU6;P0AAJ5	Formate dehydrogenase-O iron-sulfur subunit	fdoH	0	579940	N/A
A0A140N583;P76658	Bifunctional protein HldE;D-beta-D-heptose 7-phosphate kinase;D-beta-D-heptose 1-phosphate adenylyltransferase	hldE	0	578680	N/A
A0A140N7Q1;P0A8F4	Uridine kinase	udk	0	573180	N/A
A0A140NE66;P0AFG3	2-oxoglutarate dehydrogenase E1 component	sucA	0	557600	N/A
A0A140N8N3;P0AEP3	UTP--glucose-1-phosphate uridylyltransferase	galU	0	556770	N/A
A0A140N7E4;P0AE52	Putative peroxiredoxin bcp	bcp	0	538170	N/A
A0A140SS30;P0A6N4	Elongation factor P	efp	0	530170	N/A
A0A140NAN3;P08200	Isocitrate dehydrogenase [NADP]	icd	0	502710	N/A
P27126	Lipopolysaccharide core biosynthesis protein RfaS	rfaS	0	494360	N/A
A0A140N7M5;P0A6A3	Acetate kinase	ackA	0	488970	N/A
A0A140NA83;P0AEK4	Enoyl-[acyl-carrier-protein] reductase [NADH] FabI	fabI	0	475160	N/A
A0A140N692;P0ADK0	Uncharacterized protein YiaF	yiaF	0	474910	N/A
A0A140N9J2;P75838	Ribosomal protein S12 methylthiotransferase accessory factor YcaO	ycaO	0	458860	N/A
A0A140N6I5;P16456	Selenide, water dikinase	selD	0	455730	N/A
A0A140NHF3;P69428	Sec-independent protein translocase protein TatA	tatA	0	455320	N/A
A0A140N932;P0A7E5	CTP synthase	pyrG	0	454970	N/A
A0A140N332;P63386	Probable phospholipid import ATP-binding protein MlaF	mlaF	0	453120	N/A
A0A140NHG8;P68187	Maltose/maltodextrin import ATP-binding protein MalK	malK	0	441310	N/A
A0A140N4T2;P0AFJ7	Low-affinity inorganic phosphate transporter 1	pitA	0	428250	N/A
A0A140NGH2;P0A9W3	Energy-dependent translational throttle protein EttA	ettA	0	427770	N/A
A0A140N6C1;P0AES6	DNA gyrase subunit B	gyrB	0	414650	N/A
A0A140NEK1;P0A7D4	Adenylosuccinate synthetase	purA	0	411410	N/A
A0A140N319;P0A894	RNase adapter protein RapZ	rapZ	0	408760	N/A
P76550	Uncharacterized protein YffS	yffS	0	403910	N/A
A0A140NAT5;P0AAH4	Peptide transport system ATP-binding protein SapD	sapD	0	369740	N/A
A0A140SSB4;P0ADP2	Uncharacterized protein YigI	yigI	0	350310	N/A
A0A140SS73;P0A6F3	Glycerol kinase	glpK	0	340180	N/A
A0A140N9Q4;P00452-2;P00452	Ribonucleoside-diphosphate reductase 1 subunit alpha	nrdA	0	336950	N/A
A0A140NBC6;P21514	Cyclic di-GMP phosphodiesterase YahA	yahA	0	311440	N/A
A0A140N9K2;P18776;A0A140NBM3;P0AAJ1	Anaerobic dimethyl sulfoxide reductase chain B;Probable anaerobic dimethyl sulfoxide reductase chain YnfG	dmsB;ynfG	0	310500	N/A
A0A140N7T5;P27294	Protein InaA	inaA	0	303310	N/A
A0A140NEL4;P23862	Primosomal replication protein N	priC	0	287820	N/A
A0A140NBH1			0	277480	N/A
A0A140N8M5;P76027	Oligopeptide transport ATP-binding protein OppD	oppD	0	275230	N/A
P0ADH5;A0A140NDK6;A0A140NGQ6;P0ADH7	Type 1 fimbriae regulatory protein FimB	fimB	0	259100	N/A
P15288;A0A140NDB1	Cytosol non-specific dipeptidase	pepD	0	229720	N/A
A0A140N2D9;P03004	Chromosomal replication initiator protein DnaA	dnaA	0	225230	N/A
A0A140NEZ7;P0A927	Nucleoside-specific channel-forming protein tsx	tsx	0	207720	N/A
A0A140NFR7;P0A725	UDP-3-O-[3-hydroxymyristoyl] N-acetylglucosamine deacetylase	lpxC	0	206570	N/A
A0A140N9G9;P0A953	3-oxoacyl-[acyl-carrier-protein] synthase 1	fabB	0	204460	N/A
A0A140NG88;P15031	Fe(3+) dicitrate transport ATP-binding protein FecE	fecE	0	197280	N/A
A0A140NBE7;P09373	Formate acetyltransferase 1	pflB	0	190450	N/A
A0A140NBT9;P0ABH0	Cell division protein FtsA	ftsA	0	180680	N/A
A0A140N7A8;P76536	Probable deferrochelatase/peroxidase YfeX	yfeX	0	176660	N/A
P41068	Protein TraP	traP	0	175380	N/A
CON__P02538;CON__O95678;CON__Q8VED5;CON__P07744;CON__P05787;CON__Q6ISB0;CON__Q6IME9;CON__Q7RTS7;CON__Q9NSB2;CON__Q14CN4-1;CON__Q9H552;CON__Q3KNV1;CON__P08729;CON__Q9DCV7;CON__H-INV:HIT000292931;CON__Q32MB2;CON__P19013;CON__H-INV:HIT000016045;CON__Q3SY84;CON__Q7RTT2;CON__Q8N1N4-2;CON__REFSEQ:XP_932229			0	175180	N/A
A0A140NBL1;P0AF24	Ribonucleotide monophosphatase NagD	nagD	0	165300	N/A
P0DTT0;A0A140NHC7			0	164170	N/A
A0A140N8I8;A0A385XJE6;P0CE57;P0CE64;P0CE63;P0CE62;P0CE61;P0CE60;P0CE59;P0CE58;P76071;P0CE65;P0CE55;P0CE54;P0CE53;P0CE52;P0CE51;P0CE50;P0CE49;P0CE56	Transposase InsH for insertion sequence element IS5R;Transposase InsH for insertion sequence element IS5-17;Transposase InsH for insertion sequence element IS5-16;Transposase InsH for insertion sequence element IS5-15;Transposase InsH for insertion sequence element IS5-14;Transposase InsH for insertion sequence element IS5-13;Transposase InsH for insertion sequence element IS5-12;Transposase InsH…	insH10;JW5936;JW5935;JW5928;JW5914;JW5895;JW1882;insH11;insH5;JW5951;insH8;insH7;insH6;insH4;insH3;insH2;insH1;insH9	0	154790	N/A
P27241	Lipopolysaccharide core biosynthesis protein RfaZ	rfaZ	0	154730	N/A
A0A140N6M4;P67910	ADP-L-glycero-D-manno-heptose-6-epimerase	hldD	0	136670	N/A
A0A140N8Q6;P0A715	2-dehydro-3-deoxyphosphooctonate aldolase	kdsA	0	132970	N/A
A0A140N9D9;P62707	2,3-bisphosphoglycerate-dependent phosphoglycerate mutase	gpmA	0	129660	N/A
A0A140NDE6;P0ABD5	Acetyl-coenzyme A carboxylase carboxyl transferase subunit alpha	accA	0	121170	N/A
A0A140SS75;P0A796	ATP-dependent 6-phosphofructokinase isozyme 1	pfkA	0	115620	N/A
A0A140N731;P27434	Cytoskeleton protein RodZ	rodZ	0	113750	N/A
A0A140N4H5;P68066	Autonomous glycyl radical cofactor	grcA	0	113620	N/A
CON__Q86YZ3			0	112880	N/A
A0A140N683;P00579	RNA polymerase sigma factor RpoD	rpoD	0	109680	N/A
A0A140NE26;P08957	Type I restriction enzyme EcoKI M protein	hsdM	0	108470	N/A
A0A140N7E6;P0A8M3	Threonine--tRNA ligase	thrS	0	104520	N/A
A0A140N8Q9;P0A8M0	Asparagine--tRNA ligase	asnS	0	101540	N/A
A0A140NFB9;P32176	Formate dehydrogenase-O major subunit	fdoG	0	100310	N/A
A0A140NCA6;P77718	tRNA sulfurtransferase	thiI	0	97840	N/A
A0A140NCE4;P0A9Q7	Aldehyde-alcohol dehydrogenase;Alcohol dehydrogenase;Acetaldehyde dehydrogenase [acetylating];Pyruvate-formate-lyase deactivase	adhE	0	97170	N/A
A0A140NBF4;P0A836	Succinyl-CoA ligase [ADP-forming] subunit beta	sucC	0	96481	N/A
A0A140NBF1;P33136	Glucans biosynthesis protein G	mdoG	0	85458	N/A
P00722;A0A140NDI2;A0A140NC03	Beta-galactosidase	lacZ	0	74947	N/A
A0A140NGF8;P0A853	Tryptophanase	tnaA	0	69730	N/A
A0A140NCY5;P0AGG0	Thiamine-monophosphate kinase	thiL	0	66224	N/A
A0A140NFD1;P32144	Uncharacterized HTH-type transcriptional regulator YihW	yihW	0	65449	N/A
A0A140NAM8;P0A7B5	Glutamate 5-kinase	proB	0	59123	N/A
A0A140NDW1;P0A9N4	Pyruvate formate-lyase 1-activating enzyme	pflA	0	57871	N/A
P13033;A0A140N9S7	Anaerobic glycerol-3-phosphate dehydrogenase subunit B	glpB	0	48961	N/A
A0A140NAR5;P0ABU2	Ribosome-binding ATPase YchF	ychF	0	42194	N/A
3XFlag_bNACHT25;tr|A0A2G4AF28|A0A2G4AF28_ECOLXNACHTdomain-containingproteinOS=EscherichiacoliOX=562GN=EAI46_21830PE=4SV=1	bNACHT25		39094	1.6144e+09	41295.3
A0A140N8C6;P00959	Methionine--tRNA ligase	metG	0	35831	N/A
A0A140N9P3;P33602	NADH-quinone oxidoreductase subunit G	nuoG	0	30744	N/A
A0A140N6N1;P13035	Aerobic glycerol-3-phosphate dehydrogenase	glpD	0	29816	N/A
A0A140N8S8;P0A8N3;A0A140NE14;P0A8N5	Lysine--tRNA ligase;Lysine--tRNA ligase, heat inducible	lysS;lysU	0	25383	N/A
A0A140N4M5;P0ADG4	Inositol-1-monophosphatase	suhB	0	20644	N/A
A0A140NFP9;P36683	Aconitate hydratase B	acnB	0	20005	N/A
A0A140ND17;P10408	Protein translocase subunit SecA	secA	0	17756	N/A
A0A140SS80;P0A8V2	DNA-directed RNA polymerase subunit beta	rpoB	20693	12015000	580.631
A0A140NH27;P0A8T7	DNA-directed RNA polymerase subunit beta	rpoC	119250	8685000	72.8302
A0A140N5F4;P05055	Polyribonucleotide nucleotidyltransferase	pnp	36258	2533400	69.8715
A0A140NEY2;P02943	Maltoporin	lamB	57707	2662100	46.1313
A0A140N9N5;P08839	Phosphoenolpyruvate-protein phosphotransferase	ptsI	76306	3518500	46.1104
A0A140NET2;P0A850	Trigger factor	tig	47232	1864200	39.469
A0A140NE18;P0A9M2	Hypoxanthine phosphoribosyltransferase	hpt	122240	4426600	36.2124
A0A140NA64;P0C8J6	D-tagatose-1,6-bisphosphate aldolase subunit GatY	gatY	71025	2544500	35.8254
P37750	Putative lipopolysaccharide biosynthesis O-acetyl transferase WbbJ	wbbJ	171990	5702200	33.1543
A0A140SSA2;P0A9C5	Glutamine synthetase	glnA	27845	883260	31.7206
P08622;A0A140NFZ9	Chaperone protein DnaJ	dnaJ	5479500	132500000	24.181
A0A140N627;P0A817	S-adenosylmethionine synthase	metK	201300	4817200	23.9305
A0A140N2L7;P0CG19	Inactive ribonuclease PH	rph	792890	17453000	22.0119
A0A140NCW1;P15723	Deoxyguanosinetriphosphate triphosphohydrolase	dgt	423830	9188400	21.6794
A0A140N429;P30744	L-serine dehydratase 2	sdaB	44964	922250	20.5109
A0A140N7F5;P0A7M6	50S ribosomal protein L29	rpmC	9362700	180910000	19.3224
P00960;A0A140N690	Glycine--tRNA ligase alpha subunit	glyQ	1329200	24928000	18.7541
P76034;A0A140N8I2	Uncharacterized HTH-type transcriptional regulator YciT	yciT	156300	2770500	17.7255
A0A140NDB2;P75829	Uncharacterized protein YbjX	ybjX	1652900	27480000	16.6253
A0A140NFM6;P0A9A6	Cell division protein FtsZ	ftsZ	634760	8824100	13.9015
P34210	Outer membrane protease OmpP	ompP	222700	2896700	13.0072
A0A140NFV3;P0A6Y8	Chaperone protein DnaK	dnaK	550370	6723700	12.2167
A0A140NA84;P0A9M8	Phosphate acetyltransferase	pta	26093	312620	11.981
A0A140NHS0;P0ABB4	ATP synthase subunit beta	atpD	1624900	19169000	11.797
A0A140NGK1;P0A6X3	RNA-binding protein Hfq	hfq	1269900	14876000	11.7143
A0A140N582;P0A9X4	Rod shape-determining protein MreB	mreB	3669700	42058000	11.4609
A0A140NCV0;P0ACB4	Protoporphyrinogen IX dehydrogenase [menaquinone]	hemG	167260	1915400	11.4516
A0A140N4Y8;P0A7G6	Protein RecA	recA	888100	9784700	11.0176
A0A140NFD7;P0A6P1	Elongation factor Ts	tsf	123790	1250600	10.1026
A0A140N4P3;P62620	4-hydroxy-3-methylbut-2-en-1-yl diphosphate synthase (flavodoxin)	ispG	138840	1361900	9.80913
A0A140N6N0;P08312	Phenylalanine--tRNA ligase alpha subunit	pheS	96010	874580	9.10926
A0A140N7D6;P0AFF6	Transcription termination/antitermination protein NusA	nusA	35491	291370	8.20969
A0A140NFC7;P0A6Q6	3-hydroxyacyl-[acyl-carrier-protein] dehydratase FabZ	fabZ	4296200	34248000	7.9717
A0A140ND61;P0A6Z3	Chaperone protein HtpG	htpG	223500	1757100	7.86174
A0A140N8V5;P23830	CDP-diacylglycerol--serine O-phosphatidyltransferase	pssA	277870	2178300	7.83928
A0A140NCI6;A0A140N6W0;P0CE48;P0CE47	Elongation factor Tu 2;Elongation factor Tu 1	tufB;tufA	17448000	122540000	7.02315
A0A140N5E8;P31120	Phosphoglucosamine mutase	glmM	277080	1871300	6.75365
A0A140NAC4;P0A9K3	PhoH-like protein	ybeZ	188480	1252900	6.64739
Q46861;A0A140N6D4	UPF0313 protein YgiQ	ygiQ	182250	1070400	5.87325
A0A140N2U0;P0A7Z4	DNA-directed RNA polymerase subunit alpha	rpoA	1785100	9086400	5.09014
A0A140SSB0;P12758	Uridine phosphorylase	udp	148740	750200	5.0437
A0A140N7N4;P0AFC3	NADH-quinone oxidoreductase subunit A	nuoA	1134600	5685000	5.01058
A0A140NAA1;P21513	Ribonuclease E	rne	52891	245090	4.63387
A0A140NFE9;P0AEU7	Chaperone protein Skp	skp	1072700	4573900	4.26391
A0A140N7S1;P0A8A8	Ribosome maturation factor RimP	rimP	692400	2913500	4.20783
A0A140NCZ8;P0A7F6	S-adenosylmethionine decarboxylase proenzyme;S-adenosylmethionine decarboxylase beta chain;S-adenosylmethionine decarboxylase alpha chain	speD	74277	310190	4.17612
A0A140N9D5;P0A6B7	Cysteine desulfurase IscS	iscS	277710	1145600	4.12517
CON__P13647			1096300	4426800	4.03795
P0A7W1;A0A140N6Z9	30S ribosomal protein S5	rpsE	121410000	477250000	3.9309
A0A140NG83;P27829	UDP-N-acetyl-D-mannosamine dehydrogenase	wecC	226230	888060	3.92547
CON__P35908v2;CON__P35908;CON__Q6NXH9;CON__Q7Z794;CON__Q9R0H5			8476000	33069000	3.90149
A0A140NH65;P0A6F5	60 kDa chaperonin	groL	8367900	32630000	3.89943
A0A140N6J0;P0A800	DNA-directed RNA polymerase subunit omega	rpoZ	1508600	5661100	3.75255
A0A140SS47;P0AF48	UPF0047 protein YjbQ	yjbQ	402680	1509600	3.74888
A0A140NF84;P24251	Sigma factor-binding protein Crl	crl	587440	2190100	3.72821
CON__P13645;CON__Q148H6;CON__Q7Z3Y7;CON__Q2M2I5;CON__Q99456;CON__P05784;CON__Q7Z3Z0;CON__Q7Z3Y8;CON__REFSEQ:XP_986630;CON__O76014;CON__Q7Z3Y9;CON__O76013;CON__Q14525;CON__Q9UE12;CON__Q497I4;CON__A2AB72;CON__Q14532;CON__Q92764;CON__A2A5Y0;CON__Q15323;CON__O76015			30884000	114990000	3.72329
A0A140NCS9;P0A717	Ribose-phosphate pyrophosphokinase	prs	3661700	13438000	3.66988
A0A140N3S1;P0AGK4	RNA-binding protein YhbY	yhbY	738490	2662200	3.60492
A0A140NFK2;P0A7V0	30S ribosomal protein S2	rpsB	7871500	28184000	3.58051
A0A140N821;P0AB71	Fructose-bisphosphate aldolase class 2	fbaA	1288500	4598800	3.56911
A0A140NAE5;P0AA47	Low-affinity putrescine importer PlaP	plaP	254270	849360	3.34039
CON__P04264			65187000	215920000	3.31232
A0A140NAF9;P60716	Lipoyl synthase	lipA	747150	2463700	3.29746
A0A140NBE8;P77611	Electron transport complex subunit RsxC	rsxC	83919	275470	3.28257
Q46893;A0A140N733	2-C-methyl-D-erythritol 4-phosphate cytidylyltransferase	ispD	4353700	14142000	3.24827
CON__P02533;CON__P19012;CON__A2A4G1			5261600	16301000	3.09811
A0A140N6Z2;P0ADY7	50S ribosomal protein L16	rplP	849980000	2536600000	2.98431
A0A140NB75;P0ACB2	Delta-aminolevulinic acid dehydratase	hemB	1442500	4169100	2.89019
P64530	Transcriptional repressor RcnR	rcnR	160840	442130	2.74888
A0A140N537;P0A7W7	30S ribosomal protein S8	rpsH	6691900	17909000	2.67622
A0A140N9E3;P0A7Q1	50S ribosomal protein L35	rpmI	12980000	34051000	2.62334
A0A140NCQ1;P0AA99	Putative L,D-transpeptidase YafK	yafK	211040	553110	2.62088
CON__P02535-1			678380	1771000	2.61063
A0A140N5A3;P62399	50S ribosomal protein L5	rplE	225680000	587700000	2.60413
A0A140NFR9;P68699	ATP synthase subunit c	atpE	3826400	9951700	2.6008
A0A140NBA5;P0AG67	30S ribosomal protein S1	rpsA	7246100	18301000	2.52563
A0A140N783;P0A9B2;A0A140NCK4	Glyceraldehyde-3-phosphate dehydrogenase A	gapA	1973700	4953900	2.50996
A0A140NFD8;P0A780	N utilization substance protein B	nusB	422330	1051700	2.49023
A0A140NC97;P0AE08	Alkyl hydroperoxide reductase subunit C	ahpC	1525000	3754800	2.46216
A0A140N9K4;P0AFD1	NADH-quinone oxidoreductase subunit E	nuoE	548250	1337500	2.43958
P0AGE0;A0A140NE87;A0A140N5W9	Single-stranded DNA-binding protein	ssb	2467900	6015000	2.43729
A0A140N751;P0A8F0	Uracil phosphoribosyltransferase	upp	2019100	4886500	2.42014
CON__P08779;CON__Q9Z2K1;CON__Q3ZAW8			511140	1232200	2.41069
A0A140N3G7;P60438	50S ribosomal protein L3	rplC	39881000	94107000	2.3597
P0A6R0;A0A140N913	3-oxoacyl-[acyl-carrier-protein] synthase 3	fabH	191220	442690	2.31508
A0A140N7A7;P64604	Probable phospholipid ABC transporter-binding protein MlaD	mlaD	1004500	2312600	2.30224
A0A140N5K8;P60723	50S ribosomal protein L4	rplD	169930000	381030000	2.24228
CON__Q04695;CON__Q9QWL7;CON__P08727;CON__P19001;CON__P35900;CON__Q9D312;CON__Q8N1A0			351860	788080	2.23975
P0A6E4;A0A140N7C3	Argininosuccinate synthase	argG	1300700	2877000	2.21189
A0A140N9R4;P0A707	Translation initiation factor IF-3;Translation initiation factor IF-3, N-terminally processed;Translation initiation factor IF-3S	infC	7459300	16313000	2.18693
A0A140N5B7;P0AAC8	Iron-binding protein IscA	iscA	450420	975580	2.16593
A0A140N4K1;P0A7V3	30S ribosomal protein S3	rpsC	291930000	620410000	2.1252
A0A140N9V8;P0AD61	Pyruvate kinase I	pykF	32478	68856	2.12008
A0A140NDR8;P0A887	Ubiquinone/menaquinone biosynthesis C-methyltransferase UbiE	ubiE	491180	1038400	2.11409
A0A140NGG7;P02358	30S ribosomal protein S6;30S ribosomal protein S6, fully modified isoform;30S ribosomal protein S6, non-modified isoform	rpsF	78699000	166200000	2.11184
A0A140NHV0;P0A7P5	50S ribosomal protein L34	rpmH	15846000	32785000	2.06898
CON__P48668			2475400	5076900	2.05094
A0A140NB96;P03023	Lactose operon repressor	lacI	12381000	25345000	2.04709
CON__P35527			51716000	104380000	2.01833
A0A140N8E7;P0ADU7	Uncharacterized protein YqiB	yqiB	2688300	5323400	1.98021
A0A140N7C8;P0A832	SsrA-binding protein	smpB	3036300	6011500	1.97988
A0A140N3Y5;P67660	Uncharacterized HTH-type transcriptional regulator YhaJ	yhaJ	1290500	2550500	1.97637
A0A140NDI9;P31057	3-methyl-2-oxobutanoate hydroxymethyltransferase	panB	1443400	2824500	1.95684
A0A140N528;P0A7U3	30S ribosomal protein S19	rpsS	73151000	142860000	1.95295
A0A140N6C6;P60785	Elongation factor 4	lepA	6840500	13238000	1.93524
A0A140N5B4;P0A7S9	30S ribosomal protein S13	rpsM	157120000	303460000	1.93139
A0A140NFD2;P28635	D-methionine-binding lipoprotein MetQ	metQ	987830	1903800	1.92725
A0A140N4Y7;P0A9P6	ATP-dependent RNA helicase DeaD	deaD	21407000	41140000	1.9218
A0A140N9M9;P0ABU0	1,4-dihydroxy-2-naphthoyl-CoA synthase	menB	109370000	208980000	1.91076
A0A140NE34;P75733	Chitoporin	chiP	395280	754850	1.90966
A0A140NDV1;P0A7R1	50S ribosomal protein L9	rplI	13880000	26109000	1.88105
A0A140ND42;P17445	NAD/NADP-dependent betaine aldehyde dehydrogenase	betB	766430	1430100	1.86592
A0A140N9H6;P76177	Protein YdgH	ydgH	17131000	31523000	1.84011
A0A140NF24;P0ACF0;P0ACF0-1	DNA-binding protein HU-alpha	hupA	32628000	59996000	1.83879
A0A140NFF3;P63224	Phosphoheptose isomerase	gmhA	200750	364430	1.81534
A0A140N4G2;P0AG86	Protein-export protein SecB	secB	24282000	44024000	1.81303
A0A140NAY0;P09155	Ribonuclease D	rnd	1148100	2047200	1.78312
A0A140N5T0;P60872	Putative transport protein YidE	yidE	105040	187150	1.7817
A0A140N548;P0A7V8	30S ribosomal protein S4	rpsD	137370000	244240000	1.77797
P09372;A0A140N8S5	Protein GrpE	grpE	1098800	1935000	1.76101
A0A140N340;P0A7L8	50S ribosomal protein L27	rpmA	473030000	828130000	1.75069
A0A140N8B4;P68679	30S ribosomal protein S21	rpsU	1.5966e+09	2737000000	1.71427
A0A140NC79;P0A972	Cold shock-like protein CspE	cspE	7225100	12379000	1.71333
A0A140N2Z9;P0A7X3	30S ribosomal protein S9	rpsI	443870000	759260000	1.71055
A0A140N6E3;P0ABV2	Biopolymer transport protein ExbD	exbD	677310	1157900	1.70956
A0A140SS63;P0A7K2	50S ribosomal protein L7/L12	rplL	133790000	227150000	1.69781
A0A140N6T7;P0A7K6	50S ribosomal protein L19	rplS	19210000	32576000	1.69578
A0A140NDB6;P0A7J3	50S ribosomal protein L10	rplJ	39696000	67127000	1.69103
A0A140NGH1;P0A7T7	30S ribosomal protein S18	rpsR	690120000	1166100000	1.68971
A0A140NFM7;P0A7L0	50S ribosomal protein L1	rplA	100870000	168740000	1.67285
P02359;A0A140N6W8	30S ribosomal protein S7	rpsG	290160000	484950000	1.67132
A0A140NDG6;P51024	Uncharacterized protein YaiL	yaiL	254960	425200	1.66771
A0A140N9F2;P0ABV6	Protein TolR	tolR	7429700	12217000	1.64435
P06627	Relaxosome protein TraY	traY	5929300	9685000	1.63341
A0A140N9H5;P0AGJ5	Uncharacterized tRNA/rRNA methyltransferase YfiF	yfiF	293490	476530	1.62367
P75981	Putative protein JayE from lambdoid prophage e14 region	jayE	79726000	129100000	1.6193
A0A140NCR5;P0A6A8	Acyl carrier protein	acpP	54469000	87950000	1.61468
A0A140N5A9;P63020	Fe/S biogenesis protein NfuA	nfuA	2458100	3948100	1.60616
A0A140N6Y5;P0A7R5	30S ribosomal protein S10	rpsJ	96952000	155670000	1.60564
A0A140NBQ8;P77231	2-(5-triphosphoribosyl)-3-dephosphocoenzyme-A synthase	citG	1753300	2782400	1.58695
A0A140NBN4;P0ACC3	Iron-sulfur cluster insertion protein ErpA	erpA	4812600	7554500	1.56973
C6EGE8;P0ADZ0	50S ribosomal protein L23	ECBD_0433;rplW	95672000	147830000	1.54518
CON__P02768-1			1216800	1839000	1.51134
A0A140NFP6;P0A9L5	Peptidyl-prolyl cis-trans isomerase C	ppiC	1367400	2064400	1.50973
A0A140N885;P0AFD6	NADH-quinone oxidoreductase subunit I	nuoI	26256000	39170000	1.49185
A0A140NCH9;P0ACF8	DNA-binding protein H-NS	hns	11063000	16463000	1.48811
A0A140N923;P0ACD4	Iron-sulfur cluster assembly scaffold protein IscU	iscU	2546800	3778600	1.48367
A0A140NB26;P77721	Uncharacterized HTH-type transcriptional regulator YdjF	ydjF	453460	665800	1.46827
A0A140NBK3;P61949	Flavodoxin-1	fldA	653450	956240	1.46337
A0A140N2T1;P0AG55	50S ribosomal protein L6	rplF	71127000	103410000	1.45388
A0A140N7J1;P60422	50S ribosomal protein L2	rplB	199630000	290190000	1.45364
CON__P07477			1904600	2749600	1.44366
A0A140N598;P0AA10	50S ribosomal protein L13	rplM	75890000	109470000	1.44248
A0A140N7L9;P0A7R9	30S ribosomal protein S11	rpsK	984920000	1416800000	1.43849
A0A140N7D8;P0A7T3	30S ribosomal protein S16	rpsP	260330000	373440000	1.43449
A0A140N7K8;P0AG59	30S ribosomal protein S14	rpsN	481290000	681910000	1.41684
A0A140NFU3;P0A7U7	30S ribosomal protein S20	rpsT	1.7034e+09	2394400000	1.40566
P0AFG8;A0A140NDL0	Pyruvate dehydrogenase E1 component	aceE	73475000	102850000	1.3998
A0A140N8A8;P75936	Basal-body rod modification protein FlgD	flgD	5066200	7079500	1.3974
A0A140NHQ8;P0A7B8;A0A140NC70;P0ACS7	ATP-dependent protease subunit HslV	hslV	3841500	5353500	1.3936
A0A140N9B3;P0AC81	Lactoylglutathione lyase	gloA	646520	900180	1.39235
A0A140NF32;P0A7J7	50S ribosomal protein L11	rplK	57180000	79400000	1.3886
A0A140NHL8;P0AFG0	Transcription termination/antitermination protein NusG	nusG	643970	891470	1.38433
A0A140NAZ2;P0A7N4	50S ribosomal protein L32	rpmF	41335000	56700000	1.37172
A0A140SS71;P0A7M9	50S ribosomal protein L31	rpmE	52119000	71442000	1.37075
A0A140N9T9;P0AD33	UPF0381 protein YfcZ	yfcZ	4765200	6470200	1.3578
A0A140N4F2;P0A9X9	Cold shock protein CspA	cspA	2958800	3998400	1.35136
A0A140NE27;P06959	Dihydrolipoyllysine-residue acetyltransferase component of pyruvate dehydrogenase complex	aceF	81695000	110230000	1.34929
A0A140N6V1;P0A9K9	FKBP-type peptidyl-prolyl cis-trans isomerase SlyD	slyD	8290900	11125000	1.34183
A0A140N846;P68919	50S ribosomal protein L25	rplY	48786000	65085000	1.33409
A0A140N3H4;P0ADY3	50S ribosomal protein L14	rplN	753480000	1.0018e+09	1.32956
A0A140N2S3;P61175	50S ribosomal protein L22	rplV	241290000	317820000	1.31717
A0A140N5L7;P60624	50S ribosomal protein L24	rplX	121220000	158080000	1.30408
A0A140N7Q6;P0A6R3	DNA-binding protein Fis	fis	3986500	5197000	1.30365
P02413	50S ribosomal protein L15	rplO	1.7014e+09	2212700000	1.30052
A0A140NBS3;P0A9P0	Dihydrolipoyl dehydrogenase	lpdA	82374000	106610000	1.29422
A0A140N1Q5;P0C054	Small heat shock protein IbpA	ibpA	7373900	9469500	1.28419
A0A140N5D7;P0AG48	50S ribosomal protein L21	rplU	152370000	194520000	1.27663
A0A140N4L0;P0C018	50S ribosomal protein L18	rplR	50522000	62422000	1.23554
A0A140NBS1;P0A7L3	50S ribosomal protein L20	rplT	60110000	74235000	1.23499
A0A140NA12;P61320	Outer-membrane lipoprotein LolB	lolB	3491100	4301800	1.23222
A0A140N3G6;P0C058	Small heat shock protein IbpB	ibpB	1125300	1382000	1.22812
A0A140N3L9;P0A7M2	50S ribosomal protein L28	rpmB	700370000	842190000	1.20249
A0A140N4H3;P0A7S3	30S ribosomal protein S12	rpsL	832870000	991500000	1.19046
A0A140N7G4;P0AG51	50S ribosomal protein L30	rpmD	72272000	85385000	1.18144
A0A140NBV7;P69222	Translation initiation factor IF-1	infA	25052000	29526000	1.17859
A0A140N4M0;P0AG44	50S ribosomal protein L17	rplQ	31691000	36650000	1.15648
A0A140N729;P0AEE1	Protein DcrB	dcrB	1562000	1788500	1.14501
A0A140ND72;P0ABB0	ATP synthase subunit alpha	atpA	1466700	1675000	1.14202
A0A140N811;P0ADZ4	30S ribosomal protein S15	rpsO	135980000	154410000	1.13553
A0A140NI98;P0ABA0	ATP synthase subunit b	atpF	7165100	8006800	1.11747
A0A140NCP1;P0ACE3	Hemolysin expression-modulating protein Hha	hha	218390	236990	1.08517
P77695	Protein GnsB	gnsB	5984600	6222100	1.03969
A0A140N7V1;P0AAJ8	Hydrogenase-2 operon protein HybA	hybA	0	0	1
A0A140N899;P0AC53	Glucose-6-phosphate 1-dehydrogenase;Extracellular death factor	zwf	0	0	1
A0A140N8G9;P38038	Sulfite reductase [NADPH] flavoprotein alpha-component	cysJ	0	0	1
A0A140NA32;P0AA53	Protein QmcA	qmcA	0	0	1
A0A140NAM2;P0AEM6	RNA polymerase sigma factor FliA	fliA	0	0	1
A0A140NB50;P0A734	Cell division topological specificity factor	minE	0	0	1
A0A140NE44			0	0	1
A0A140NG76;P17952	UDP-N-acetylmuramate--L-alanine ligase	murC	0	0	1
A0A140N277;P0A830	Aerobic C4-dicarboxylate transport protein	dctA	0	0	1
A0A140N3D6;P0ACJ8	cAMP-activated global transcriptional regulator CRP	crp	0	0	1
A0A140N3Q3;P33232	L-lactate dehydrogenase	lldD	0	0	1
A0A140N3X8;P0AGF6	L-threonine dehydratase catabolic TdcB	tdcB	0	0	1
A0A140N4A2;P05706	Glucitol/sorbitol-specific phosphotransferase enzyme IIA component	srlB	0	0	1
A0A140N4C7;P0AG24	Bifunctional (p)ppGpp synthase/hydrolase SpoT;GTP pyrophosphokinase;Guanosine-3,5-bis(diphosphate) 3-pyrophosphohydrolase	spoT	0	0	1
A0A140N510;P22259	Phosphoenolpyruvate carboxykinase [ATP]	pckA	0	0	1
A0A140N5H6;P21170	Biosynthetic arginine decarboxylase	speA	0	0	1
A0A140N5S0;P11868	Propionate kinase	tdcD	0	0	1
A0A140N5W3;P0A959	Glutamate-pyruvate aminotransferase AlaA	alaA	0	0	1
A0A140N615;P37691	Uncharacterized protein YibQ	yibQ	0	0	1
A0A140N619;P0A9C0	Anaerobic glycerol-3-phosphate dehydrogenase subunit A	glpA	0	0	1
A0A140N640;P37689	2,3-bisphosphoglycerate-independent phosphoglycerate mutase	gpmI	0	0	1
A0A140N6F1;P0ACE0	Hydrogenase-2 large chain	hybC	0	0	1
A0A140N6J8;P0AAB6	UTP--glucose-1-phosphate uridylyltransferase	galF	0	0	1
A0A140N6N7;P05707	Sorbitol-6-phosphate 2-dehydrogenase	srlD	0	0	1
A0A140N6P5;P77475	Fructose-1-phosphate phosphatase YqaB	yqaB	0	0	1
A0A140N6W9;P00957	Alanine--tRNA ligase	alaS	0	0	1
A0A140N753;P00490	Maltodextrin phosphorylase	malP	0	0	1
A0A140N7W5;P33937	Periplasmic nitrate reductase	napA	0	0	1
A0A140N827;P0A9B6	D-erythrose-4-phosphate dehydrogenase	epd	0	0	1
A0A140N877;P69741	Hydrogenase-2 small chain	hybO	0	0	1
A0A140N8C2;P08194	Glycerol-3-phosphate transporter	glpT	0	0	1
A0A140N8E6;P37188	Galactitol-specific phosphotransferase enzyme IIB component	gatB	0	0	1
A0A140N8N0;P45578	S-ribosylhomocysteine lyase	luxS	0	0	1
A0A140N8R5;P0ADR8	LOG family protein YgdH	ygdH	0	0	1
A0A140N8T5;P46118	HTH-type transcriptional regulator HexR	hexR	0	0	1
A0A140N9F0;P22333	Adenosine deaminase	add	0	0	1
A0A140N9M5;P37440	Oxidoreductase UcpA	ucpA	0	0	1
A0A140N9M7;P54901	Stationary phase-inducible protein CsiE	csiE	0	0	1
A0A140N9U0;P31802	Nitrate/nitrite response regulator protein NarP	narP	0	0	1
A0A140N9V0;P33916	Uncharacterized ABC transporter ATP-binding protein YejF	yejF	0	0	1
A0A140NA34;P0A996	Anaerobic glycerol-3-phosphate dehydrogenase subunit C	glpC	0	0	1
A0A140NAC2;P0AAG8	Galactose/methyl galactoside import ATP-binding protein MglA	mglA	0	0	1
A0A140NAV6;P0C0V0	Periplasmic serine endoprotease DegP	degP	0	0	1
A0A140NB77;P23538	Phosphoenolpyruvate synthase	ppsA	0	0	1
A0A140NB85;P51025	S-formylglutathione hydrolase FrmB	frmB	0	0	1
A0A140NB97;P0AFQ7	Uncharacterized deoxyribonuclease YcfH	ycfH	0	0	1
A0A140NBD4;P0A968	Cold shock-like protein CspD	cspD	0	0	1
A0A140NBF0;P0AGD3	Superoxide dismutase [Fe]	sodB	0	0	1
A0A140NBF2;P69797	PTS system mannose-specific EIIAB component;Mannose-specific phosphotransferase enzyme IIA component;Mannose-specific phosphotransferase enzyme IIB component	manX	0	0	1
A0A140NBF5;P0A8L1	Serine--tRNA ligase	serS	0	0	1
A0A140NBL4;P0A940	Outer membrane protein assembly factor BamA	bamA	0	0	1
A0A140NC64;P0AAS0	Inner membrane protein YlaC	ylaC	0	0	1
A0A140NCF6;P45955	Uncharacterized protein YbgF	ybgF	0	0	1
A0A140NCT2;P00363	Fumarate reductase flavoprotein subunit	frdA	0	0	1
A0A140NCU5;P61714	6,7-dimethyl-8-ribityllumazine synthase	ribE	0	0	1
A0A140NE25;P17169	Glutamine--fructose-6-phosphate aminotransferase [isomerizing]	glmS	0	0	1
A0A140NED8;P0AFK0	Metalloprotease PmbA	pmbA	0	0	1
A0A140NES2;P77756	7-cyano-7-deazaguanine synthase	queC	0	0	1
A0A140NEX9;P0ACB0	Replicative DNA helicase	dnaB	0	0	1
A0A140NF15;P0A9G6	Isocitrate lyase	aceA	0	0	1
A0A140NF20;P77569	Mhp operon transcriptional activator	mhpR	0	0	1
A0A140NF62;P77252	Uncharacterized protein YkgE	ykgE	0	0	1
A0A140NF66;P13029	Catalase-peroxidase	katG	0	0	1
A0A140NF98;P77536	Uncharacterized electron transport protein YkgF	ykgF	0	0	1
A0A140NFK0;P13009	Methionine synthase	metH	0	0	1
A0A140NG78;P15005-2	5-methylcytosine-specific restriction enzyme B	mcrB	0	0	1
A0A140NGE1;P0A993	Fructose-1,6-bisphosphatase class 1	fbp	0	0	1
A0A140NGH6;P36672	PTS system trehalose-specific EIIBC component;Trehalose-specific phosphotransferase enzyme IIB component;Trehalose permease IIC component	treB	0	0	1
A0A140NHM2;P27833	dTDP-4-amino-4,6-dideoxygalactose transaminase	rffA	0	0	1
A0A140NHM8;P27306	Soluble pyridine nucleotide transhydrogenase	sthA	0	0	1
P75898;C6EHJ5	Pyrimidine monooxygenase RutA	rutA	0	0	1
CON__P04259			0	0	1
CON__Q61782			0	0	1
CON__Q9U6Y5			0	0	1
P06993	HTH-type transcriptional regulator MalT	malT	0	0	1
P0C079	Antitoxin RelB	relB	0	0	1
P0DMC7	Transcriptional regulatory protein RcsB	rcsB	0	0	1
P11349;A0A140NCF3;A0A140N9U4;P19318	Respiratory nitrate reductase 1 beta chain	narH	0	0	1
P25666	Protein HtrL	htrL	0	0	1
P28904;A0A140NGD0	Trehalose-6-phosphate hydrolase	treC	0	0	1
P41066	TraK lipoprotein	traK	0	0	1
sp|P03612|CAPSD_BPMS2CapsidproteinOS=EscherichiaphageMS2OX=329852PE=1SV=2	MS2 CP		843130000	822650000	0.97571
A0A140N732;P0ACP5	HTH-type transcriptional regulator GntR	gntR	50809000	49191000	0.968155
P33599;A0A140N745	NADH-quinone oxidoreductase subunit C/D	nuoC	1625400	1498100	0.921681
A0A140N9X9;P0AC69	Glutaredoxin-4	grxD	5470800	4976600	0.909666
A0A140NAV5;P0A8X2	Protein YceI	yceI	413930	347580	0.839707
A0A140N5Z7;P0A7N9	50S ribosomal protein L33	rpmG	1.7671e+09	1445700000	0.81812
A0A140NAS3;P77425	Allantoate amidohydrolase	allC	161270	128640	0.797669
A0A140NFV5;P31554	LPS-assembly protein LptD	lptD	108410	83960	0.774467
A0A140NAW2;P0A9Y6	Cold shock-like protein CspC	cspC	7086100	5482600	0.773712
CON__P00761			1313400000	980670000	0.746665
A0A140NDC7;P0AG90	Protein translocase subunit SecD	secD	1228800	914400	0.744141
A0A140NEF6;P0A7A9	Inorganic pyrophosphatase	ppa	1749000	1174000	0.671241
A0A140NDX4;P0AFG6	Dihydrolipoyllysine-residue succinyltransferase component of 2-oxoglutarate dehydrogenase complex	sucB	516250	343250	0.664891
A0A140N7J2;P69776	Major outer membrane lipoprotein Lpp	lpp	188040000	111000000	0.5903
A0A140NAN5;P02931;A0A140NCN2;P02932	Outer membrane protein F	ompF	19536000	10877000	0.556767
A0A140N6Z6;P0AG63	30S ribosomal protein S17	rpsQ	85565000	45386000	0.530427
A0A140NFA9;P0ACF4	DNA-binding protein HU-beta	hupB	3212000	1666600	0.518867
P25714;A0A140NFX6	Membrane protein insertase YidC	yidC	354570	163540	0.461235
P06996	Outer membrane protein C	ompC	79088000	34565000	0.437045
A0A140N560;P0AFC7	NADH-quinone oxidoreductase subunit B	nuoB	3721000	1618600	0.434991
A0A140NBY0;P46130	Putative acyl-CoA thioester hydrolase YbhC	ybhC	434780	187230	0.430632
A0A140N7S8;P0AG14	Probable protease SohB	sohB	667180	282970	0.424128
A0A140NFP3;P0AC78	Undecaprenyl-phosphate alpha-N-acetylglucosaminyl 1-phosphate transferase	wecA	1379000	571530	0.414453
A0A140NCL7;P37765	Ribosomal large subunit pseudouridine synthase B	rluB	511480	195290	0.381814
A0A140SSC0;P0AA25	Thioredoxin-1	trxA	2659000	1006800	0.378639
A0A140NCW5;P0ADA5	Uncharacterized lipoprotein YajG	yajG	3598800	1218900	0.338696
P0ABJ1;A0A140NCS6	Cytochrome bo(3) ubiquinol oxidase subunit 2	cyoA	13562000	4475100	0.329973
P13979	TraT complement resistance protein	traT	47137000	14498000	0.307572
A0A140N8H1;P67244	UPF0114 protein YqhA	yqhA	3367200	1011500	0.300398
CON__P02769			3699000	1043600	0.28213
A0A140NDE3;P0A910	Outer membrane protein A	ompA	39741000	11145000	0.280441
A0A140ND70;P0AE06;A0A140N743;P24180	Multidrug efflux pump subunit AcrA	acrA	2859500	795250	0.278108
A0A140NEP3;P77338	Mechanosensitive channel MscK	mscK	422700000	111160000	0.262976
A0A140NBV1;P77330	Lipoprotein bor homolog from lambdoid prophage DLP12	borD	13755000	3210500	0.233406
A0A140N3I1;P0AGA2	Protein translocase subunit SecY	secY	892870	195410	0.218856
A0A140NCG1;P31801	Sodium/proton antiporter ChaA	chaA	1416100	308350	0.217746
A0A140NCZ5;P0ADZ7	UPF0092 membrane protein YajC	yajC	275680000	53320000	0.193413
A0A140NA88;P0ABI8	Cytochrome bo(3) ubiquinol oxidase subunit 1	cyoB	9610400	1818900	0.189264
P76372;A0A140NAN4	Chain length determinant protein	wzzB	99273000	16620000	0.167417
A0A140N571;P0AFE8	NADH-quinone oxidoreductase subunit M	nuoM	6944500	1159200	0.166923
A0A140NDL3;P0A917	Outer membrane protein X	ompX	31740000	5227300	0.164691
A0A140N5L3;P0AAI3	ATP-dependent zinc metalloprotease FtsH	ftsH	5520100	853330	0.154586
A0A140N5U1;P0AAD6	Serine transporter	sdaC	855780	100610	0.117565
A0A140N5X6;P0AFD4	NADH-quinone oxidoreductase subunit H	nuoH	3653900	378310	0.103536
A0A140NC11;P0A912	Peptidoglycan-associated lipoprotein	pal	6148900	605980	0.098551
A0A140NFQ1;P31680	DnaJ-like protein DjlA	djlA	4380700	414230	0.0945579
A0A140NAS1;P69831	Galactitol permease IIC component	gatC	11558000	991940	0.0858228
A0A140NI62;P0AG00	Lipopolysaccharide biosynthesis protein WzzE	wzzE	13680000	1124400	0.082193
A0A140N5H1;P0ADW3	Inner membrane protein YhcB	yhcB	43400000	3286800	0.0757327
A0A140NCT4;P31224;A0A140N7J0;P24181	Multidrug efflux pump subunit AcrB	acrB	15562000	1055500	0.0678255
P09169	Protease 7	ompT	2970500	193850	0.0652584
A0A140NA02;P0AFF2	Nucleoside permease NupC	nupC	18033000	1082100	0.0600067
A0A140N9C4;P0A905	Outer membrane lipoprotein SlyB	slyB	24252000	780560	0.0321854
A0A140N702;P07001	NAD(P) transhydrogenase subunit alpha	pntA	3135300	28133	0.00897299
A0A140N201;P00550	PTS system mannitol-specific EIICBA component;Mannitol permease IIC component;Mannitol-specific phosphotransferase enzyme IIB component;Mannitol-specific phosphotransferase enzyme IIA component	mtlA	55992	0	0
A0A140NDN8;P0ACP1	Catabolite repressor/activator	cra	76244	0	0
A0A140NEK4;P0ABC3	Modulator of FtsH protease HflC	hflC	132890	0	0
A0A140NG25;P39396	Inner membrane protein YjiY	yjiY	137980	0	0
A0A140NCG6;P0ABJ9	Cytochrome bd-I ubiquinol oxidase subunit 1	cydA	154380	0	0
CON__ENSEMBL:ENSBTAP00000024466;CON__ENSEMBL:ENSBTAP00000024462			203980	0	0
A0A140NAT7;P0A9X1	Zinc import ATP-binding protein ZnuC	znuC	230720	0	0
P76507	Uncharacterized protein YfdI	yfdI	268090	0	0
A0A140NF55;P77307	Probable iron export permease protein FetB	fetB	401180	0	0
A0A140N6A0;P37665	Probable lipoprotein YiaD	yiaD	412420	0	0
A0A140N755;P0AFF0	NADH-quinone oxidoreductase subunit N	nuoN	426990	0	0
A0A140SSA1;P0ACB7	Protein HemY	hemY	444790	0	0
A0A140N6A8;P02930	Outer membrane protein TolC	tolC	493350	0	0
A0A140N9N9;P0ADB1	Osmotically-inducible lipoprotein E	osmE	496330	0	0
A0A140NAZ7;P0A908	MltA-interacting protein	mipA	615640	0	0
A0A140N708;P37615	Uncharacterized protein YhhM	yhhM	659720	0	0
A0A140NBJ5;P69411	Outer membrane lipoprotein RcsF	rcsF	687060	0	0
P37748	O-antigen polymerase	rfc	693370	0	0
A0A140NBE4;P0ABU9	Protein TolQ	tolQ	836360	0	0
A0A140N7P6;P33607	NADH-quinone oxidoreductase subunit L	nuoL	980780	0	0
A0A140NAI3;P0A982;P0A976	Cold shock-like protein CspH;Cold shock-like protein CspF	cspH;cspF	1001900	0	0
A0A140NBU0;P0AC23	Probable formate transporter 1	focA	1017400	0	0
A0A140NCG7;P77044	2-hydroxy-6-oxononadienedioate/2-hydroxy-6-oxononatrienedioate hydrolase	mhpC	1079000	0	0
A0A140SS54;P0ABN5	Anaerobic C4-dicarboxylate transporter DcuA	dcuA	1136200	0	0
A0A140N4Q8;P0AGM7	Uracil permease	uraA	1496500	0	0
A0A140NBZ3;P0ABC7	Modulator of FtsH protease HflK	hflK	1837100	0	0
A0A140N8Y8;P0AB67	NAD(P) transhydrogenase subunit beta	pntB	1951700	0	0
P0AFE4;C5W716	NADH-quinone oxidoreductase subunit K	nuoK	3248300	0	0
A0A140NBL6;P12281	Molybdopterin molybdenumtransferase	moeA	3339100	0	0
