# Supplementary material for: DnaJ mediates phage sensing by the bacterial NLR-related protein bNACHT25
Source: PLoS Biol. 2025 May 30;23(5):e3003203. doi: 10.1371/journal.pbio.3003203 (PMC12169576; doi:10.1371/journal.pbio.3003203)
Supplement: S1 Data — (XLSX) [file pbio.3003203.s015.xlsx]

## Sheet: Fig 1B
Fig 1B. Efficiency of plating in plaque forming units per milliliter (PFU/mL) of the indicated phage on E. coli expressing bNACHT25 or bNACHT32 with or without the D48A mutation. Data are the mean +/- standard error of the mean (SEM) of n=3 biological replicates.
	bNACHT25_WT (PFU/mL)			bNACHT25_D48A (PFU/mL)			bNACHT32_WT (PFU/mL)			bNACHT32_D48A (PFU/mL)
Phage:	n1	n2	n3	n1	n2	n3	n1	n2	n3	n1	n2	n3
MS2	5000000	5000000	500000	15000000000	50000000000	15000000000	50000000	50000000	50000000	10000000000	5000000000	10000000000
T2	500000	500000	500000	4000000000	500000000	1000000000	500000	500000	500000	3000000000	1000000000	2000000000
T4	500000	500000	500000	20000000000	5000000000	10000000000	500000	500000	5000000	25000000000	20000000000	10000000000
Lambda	450	450	450	100000000	25000000	15000000	100000	300000	500000	100000000	10000000	15000000

## Sheet: Fig 1C
Fig 1C. Efficiency of plating in PFU/mL of the indicated Emesvirus ssRNA phages on E. coli expressing the indicated defense system. Data are the mean +/- standard error of the mean (SEM) of n=3 biological replicates.
	MS2			FrSaffron			FrHenna			FrBlood
Plasmid:	n1	n2	n3	n1	n2	n3	n1	n2	n3	n1	n2	n3
Empty Vector	50000000000	50000000000	50000000000	1000000000	1000000000	1500000000	1000000000	1000000000	500000000	150000000	350000000	350000000
bNACHT02	15000000	5000000	10000000	50000	100000	50000	15000	150000	200000	1000000	200000	250000
bNACHT12	15000000	100000000	500000000	100000	5000000	5000000	50000	2000000	5000000	5000000	15000000	150000000
bNACHT25	500000	5000000	5000000	50000	50000	500000	5000	5000	200000	5000	5000	300000
bNACHT32	5000000	5000000	5000000	100000	50000	50000	50000	200000	50000	5000	100000	15000

## Sheet: Fig 1D
Fig 1D. Efficiency of plating in PFU/mL of the indicated Qubevirus ssRNA phages on E. coli expressing the indicated defense system. Data are the mean +/- standard error of the mean (SEM) of n=3 biological replicates.
	Qβ			FrSangria			FrMerlot			FrHibiscus			FrBurgundy
Plasmid:	n1	n2	n3	n1	n2	n3	n1	n2	n3	n1	n2	n3	n1	n2	n3
Empty Vector	100000000000	100000000000	50000000000	500000000	50000000	500000000	500000000	500000000	500000000	500000000	500000000	1000000000	500000000	500000000	1000000000
bNACHT02	250000000000	100000000000	50000000000	500000000	100000000	200000000	1000000000	500000000	1000000000	1500000000	5000000000	1000000000	500000000	500000000	500000000
bNACHT12	50000000000	50000000000	100000000000	500000000	150000000	500000000	500000000	500000000	1000000000	1000000000	500000000	500000000	500000000	500000000	5000000000
bNACHT25	50000000000	150000000000	50000000000	5000000000	500000000	500000000	500000000	500000000	1500000000	1000000000	500000000	500000000	500000000	500000000	500000000
bNACHT32	500000000000	150000000000	100000000000	500000000	500000000	500000000	1000000000	500000000	150000000	500000000	500000000	500000000	1000000000	1000000000	1000000000

## Sheet: Fig 2C
Fig 2C. Quantification of data in Fig 2B presented as fold protection (PFU/mL of phage plated on GFP divided by PFU/mL of phage plated on defense system). Data are the mean +/- standard error of the mean (SEM) of n=3 biological replicates.
	bNACHT32 fold protection
	n1	n2	n3
Parent 1	2000	1000	5000
SUP1.1	3.33333	10	4
SUP1.2	50	1.5	6.66667
Parent 2	10000	1000	2000
SUP2.1	3.75	2.85714	5

## Sheet: Fig 2G
Fig 2G. Colony formation of E. coli expressing GFP or VSV-G-bNACHT25 on the chromosome and indicated phage protein from an inducible plasmid. gp23* and gp24* indicate the truncated versions of gp23 and gp24, respectively, which are produced upon proteolytic cleavage during T4 infection. Data are the mean +/- SEM of n=3 biological replicates.
	GFP on chromosome			bNACHT25 on chromosome
Plasmid:	n1	n2	n3	n1	n2	n3
EV (GFP)	400000000	600000000	2000000000	800000000	80000000	800000000
MS2_CP	100000000	200000000	200000000	200000	200000	400000
MS2 CP_W83R	1400000000	200000000	800000000	60000	40000	22000
MS2 CP_atg>tga	1400000000	1000000000	1200000000	400000000	600000000	200000000
Qβ_CP	800000000	4000000000	2000000000	1800000000	2000000000	1600000000
λ_E	600000000	2000000000	600000000	800000000	400000000	200000000
T4_gp23	2000000	20000000	2000000	200000	2000000	200000
T4_gp23_cleaved	1000000000	1200000000	800000000	1000000000	400000000	600000000
T4_gp24	1400000000	1000000000	600000000	200000000	400000000	800000000
T4_gp24_cleaved	1000000000	1000000000	1200000000	200000000	60000000	400000000

## Sheet: Fig 3B
Fig 3B. Mass spectrometry (MS) of IP’d FLAG-bNACHT25. Data are intensity-based absolute quantification (iBAQ) score and fold enrichment comparing αFLAG IP from bacteria expressing bNACHT25D48A either with an N-terminal FLAG tag or an untagged allele. Proteins only detected in FLAG-bNACHT25 IP are represented as data points positioned above the top of the y-axis (dashed line). Data is a representa…
Protein ID	Gene name	iBAQ Score: FLAG-bNACHT25_D48A	Fold Enrichment
P69820	ulaC	3.3684e+09	N/A
A0A140NDM4;P0A8C1	ybjQ	13218000	N/A
A0A140N8Z3;P0AGK8	iscR	7040300	N/A
A0A140NFV1;P0AAH0	pstB	5965700	N/A
A0A140NFJ8;P36879	yadG	5764900	N/A
A0A140NCH2;P77737	oppF	5395200	N/A
A0A140N9P4;P36979	rlmN	5384000	N/A
A0A140N870;P0A9S3	gatD	3955600	N/A
A0A140NH75;P0AF36	zapB	3831100	N/A
A0A140SSC5;P0A6E6	atpC	3738200	N/A
A0A140N6P8;P37128	nudK	3515100	N/A
P37749	wbbI	3261300	N/A
A0A140N4V4;P0A9R7	ftsE	3150300	N/A
A0A140NAX3;P00393	ndh	2841900	N/A
A0A140NBN5;P0A6Q3	fabA	2729000	N/A
P06626	traJ	2597200	N/A
A0A140N7A3;P0A9V1	lptB	2492700	N/A
A0A140NES1;P0A8G9	xseB	2492300	N/A
A0A140N7V8;P64610	yrbL	2443700	N/A
A0A140NAQ1;P75957	lolD	2389200	N/A
A0A140N9A7;P69913	csrA	2378300	N/A
A0A140N7J9;P24182	accC	2343900	N/A
A0A140NAH2;P0AAH8	sapF	2339700	N/A
A0A140N7C7;P0A6M8	fusA	2207100	N/A
P37751	wbbK	2189900	N/A
A0A140NF01;P0AG30	rho	2086800	N/A
A0A140N500;P0ACR9	mprA	1937100	N/A
A0A140N4Z4;P0ACL0	glpR	1917600	N/A
A0A140N719;P0A7X6	rimM	1896200	N/A
A0A140NF86;P0A6H5	hslU	1894000	N/A
A0A140N5X0;P0A749	murA	1885500	N/A
P0A9E5	fnr	1787300	N/A
A0A140NCP8;P0AAT6	rsfS	1783700	N/A
P69828;A0A140N8Q5	gatA	1766600	N/A
A0A140N8V2;P0AEZ3	minD	1752500	N/A
P36667	wbbL	1669500	N/A
P37747	glf	1579800	N/A
A0A140NEK5;P24203	yjiA	1421200	N/A
A0A140NDJ4;P0AEI4	rimO	1382500	N/A
P21420	nmpC	1379800	N/A
A0A140NDH1;P23893	hemL	1374400	N/A
P27242	waaU	1370900	N/A
A0A140NDV2;P0A6Y1	ihfB	1319800	N/A
A0A140N679;P0AEW9	fruK	1307200	N/A
A0A140N771;P0AFZ3	sspB	1227700	N/A
P15005	mcrB	1222000	N/A
A0A140NGA3;P0ADN2	yifE	1203200	N/A
A0A140NE43;P0AEI1	miaB	1200700	N/A
A0A140N288;P37197	yhjA	1140600	N/A
A0A140NA80;P0AC41	sdhA	1115700	N/A
A0A140N711		1109200	N/A
P62556	sopA	1061200	N/A
P21829	ybhA	1053400	N/A
A0A140N2J1;P0A6Y5	hslO	995470	N/A
A0A140NCR1;P09152;A0A140NCF0;P19319	narG	991080	N/A
A0A140NEQ0;P0A6H1	clpX	988670	N/A
A0A140NCG0;P0A862	tpx	944330	N/A
P24554;A0A140NBC0	radA	936500	N/A
P0C8J8;A0A140N6E5;A0A140N7V6;P0C8K0	gatZ	935740	N/A
A0A140N7W3;P0A8M6	yeeX	906760	N/A
A0A140N9D4;P37339	lhgO	904470	N/A
A0A140NCR6;P0A9M0	lon	877580	N/A
A0A140NAP2;P69874	potA	837590	N/A
P07014;A0A140NDZ9	sdhB	834130	N/A
P27240;A0A140N605	rfaY	780520	N/A
A0A140N3T4;P0A705;P0A705-3;P0A705-2	infB	769840	N/A
P41067	traB	757160	N/A
A0A140NI35;P0ABI4	corA	718130	N/A
A0A140N7S5;P26647	plsC	694560	N/A
A0A140NEN6;P0A6F9	groS	691690	N/A
A0A140N6G0;P0A6P9	eno	686460	N/A
P20966;A0A140N8J0	fruA	590280	N/A
A0A140NHU6;P0AAJ5	fdoH	579940	N/A
A0A140N583;P76658	hldE	578680	N/A
A0A140N7Q1;P0A8F4	udk	573180	N/A
A0A140NE66;P0AFG3	sucA	557600	N/A
A0A140N8N3;P0AEP3	galU	556770	N/A
A0A140N7E4;P0AE52	bcp	538170	N/A
A0A140SS30;P0A6N4	efp	530170	N/A
A0A140NAN3;P08200	icd	502710	N/A
P27126	rfaS	494360	N/A
A0A140N7M5;P0A6A3	ackA	488970	N/A
A0A140NA83;P0AEK4	fabI	475160	N/A
A0A140N692;P0ADK0	yiaF	474910	N/A
A0A140N9J2;P75838	ycaO	458860	N/A
A0A140N6I5;P16456	selD	455730	N/A
A0A140NHF3;P69428	tatA	455320	N/A
A0A140N932;P0A7E5	pyrG	454970	N/A
A0A140N332;P63386	mlaF	453120	N/A
A0A140NHG8;P68187	malK	441310	N/A
A0A140N4T2;P0AFJ7	pitA	428250	N/A
A0A140NGH2;P0A9W3	ettA	427770	N/A
A0A140N6C1;P0AES6	gyrB	414650	N/A
A0A140NEK1;P0A7D4	purA	411410	N/A
A0A140N319;P0A894	rapZ	408760	N/A
P76550	yffS	403910	N/A
A0A140NAT5;P0AAH4	sapD	369740	N/A
A0A140SSB4;P0ADP2	yigI	350310	N/A
A0A140SS73;P0A6F3	glpK	340180	N/A
A0A140N9Q4;P00452-2;P00452	nrdA	336950	N/A
A0A140NBC6;P21514	yahA	311440	N/A
A0A140N9K2;P18776;A0A140NBM3;P0AAJ1	dmsB;ynfG	310500	N/A
A0A140N7T5;P27294	inaA	303310	N/A
A0A140NEL4;P23862	priC	287820	N/A
A0A140NBH1		277480	N/A
A0A140N8M5;P76027	oppD	275230	N/A
P0ADH5;A0A140NDK6;A0A140NGQ6;P0ADH7	fimB	259100	N/A
P15288;A0A140NDB1	pepD	229720	N/A
A0A140N2D9;P03004	dnaA	225230	N/A
A0A140NEZ7;P0A927	tsx	207720	N/A
A0A140NFR7;P0A725	lpxC	206570	N/A
A0A140N9G9;P0A953	fabB	204460	N/A
A0A140NG88;P15031	fecE	197280	N/A
A0A140NBE7;P09373	pflB	190450	N/A
A0A140NBT9;P0ABH0	ftsA	180680	N/A
A0A140N7A8;P76536	yfeX	176660	N/A
P41068	traP	175380	N/A
CON__P02538;CON__O95678;CON__Q8VED5;CON__P07744;CON__P05787;CON__Q6ISB0;CON__Q6IME9;CON__Q7RTS7;CON__Q9NSB2;CON__Q14CN4-1;CON__Q9H552;CON__Q3KNV1;CON__P08729;CON__Q9DCV7;CON__H-INV:HIT000292931;CON__Q32MB2;CON__P19013;CON__H-INV:HIT000016045;CON__Q3SY84;CON__Q7RTT2;CON__Q8N1N4-2;CON__REFSEQ:XP_932229		175180	N/A
A0A140NBL1;P0AF24	nagD	165300	N/A
P0DTT0;A0A140NHC7		164170	N/A
A0A140N8I8;A0A385XJE6;P0CE57;P0CE64;P0CE63;P0CE62;P0CE61;P0CE60;P0CE59;P0CE58;P76071;P0CE65;P0CE55;P0CE54;P0CE53;P0CE52;P0CE51;P0CE50;P0CE49;P0CE56	insH10;JW5936;JW5935;JW5928;JW5914;JW5895;JW1882;insH11;insH5;JW5951;insH8;insH7;insH6;insH4;insH3;insH2;insH1;insH9	154790	N/A
P27241	rfaZ	154730	N/A
A0A140N6M4;P67910	hldD	136670	N/A
A0A140N8Q6;P0A715	kdsA	132970	N/A
A0A140N9D9;P62707	gpmA	129660	N/A
A0A140NDE6;P0ABD5	accA	121170	N/A
A0A140SS75;P0A796	pfkA	115620	N/A
A0A140N731;P27434	rodZ	113750	N/A
A0A140N4H5;P68066	grcA	113620	N/A
CON__Q86YZ3		112880	N/A
A0A140N683;P00579	rpoD	109680	N/A
A0A140NE26;P08957	hsdM	108470	N/A
A0A140N7E6;P0A8M3	thrS	104520	N/A
A0A140N8Q9;P0A8M0	asnS	101540	N/A
A0A140NFB9;P32176	fdoG	100310	N/A
A0A140NCA6;P77718	thiI	97840	N/A
A0A140NCE4;P0A9Q7	adhE	97170	N/A
A0A140NBF4;P0A836	sucC	96481	N/A
A0A140NBF1;P33136	mdoG	85458	N/A
P00722;A0A140NDI2;A0A140NC03	lacZ	74947	N/A
A0A140NGF8;P0A853	tnaA	69730	N/A
A0A140NCY5;P0AGG0	thiL	66224	N/A
A0A140NFD1;P32144	yihW	65449	N/A
A0A140NAM8;P0A7B5	proB	59123	N/A
A0A140NDW1;P0A9N4	pflA	57871	N/A
P13033;A0A140N9S7	glpB	48961	N/A
A0A140NAR5;P0ABU2	ychF	42194	N/A
3XFlag_bNACHT25;tr|A0A2G4AF28|A0A2G4AF28_ECOLXNACHTdomain-containingproteinOS=EscherichiacoliOX=562GN=EAI46_21830PE=4SV=1	bNACHT25	1.6144e+09	41295.3
A0A140N8C6;P00959	metG	35831	N/A
A0A140N9P3;P33602	nuoG	30744	N/A
A0A140N6N1;P13035	glpD	29816	N/A
A0A140N8S8;P0A8N3;A0A140NE14;P0A8N5	lysS;lysU	25383	N/A
A0A140N4M5;P0ADG4	suhB	20644	N/A
A0A140NFP9;P36683	acnB	20005	N/A
A0A140ND17;P10408	secA	17756	N/A
A0A140SS80;P0A8V2	rpoB	12015000	580.631
A0A140NH27;P0A8T7	rpoC	8685000	72.8302
A0A140N5F4;P05055	pnp	2533400	69.8715
A0A140NEY2;P02943	lamB	2662100	46.1313
A0A140N9N5;P08839	ptsI	3518500	46.1104
A0A140NET2;P0A850	tig	1864200	39.469
A0A140NE18;P0A9M2	hpt	4426600	36.2124
A0A140NA64;P0C8J6	gatY	2544500	35.8254
P37750	wbbJ	5702200	33.1543
A0A140SSA2;P0A9C5	glnA	883260	31.7206
P08622;A0A140NFZ9	dnaJ	132500000	24.181
A0A140N627;P0A817	metK	4817200	23.9305
A0A140N2L7;P0CG19	rph	17453000	22.0119
A0A140NCW1;P15723	dgt	9188400	21.6794
A0A140N429;P30744	sdaB	922250	20.5109
A0A140N7F5;P0A7M6	rpmC	180910000	19.3224
P00960;A0A140N690	glyQ	24928000	18.7541
P76034;A0A140N8I2	yciT	2770500	17.7255
A0A140NDB2;P75829	ybjX	27480000	16.6253
A0A140NFM6;P0A9A6	ftsZ	8824100	13.9015
P34210	ompP	2896700	13.0072
A0A140NFV3;P0A6Y8	dnaK	6723700	12.2167
A0A140NA84;P0A9M8	pta	312620	11.981
A0A140NHS0;P0ABB4	atpD	19169000	11.797
A0A140NGK1;P0A6X3	hfq	14876000	11.7143
A0A140N582;P0A9X4	mreB	42058000	11.4609
A0A140NCV0;P0ACB4	hemG	1915400	11.4516
A0A140N4Y8;P0A7G6	recA	9784700	11.0176
A0A140NFD7;P0A6P1	tsf	1250600	10.1026
A0A140N4P3;P62620	ispG	1361900	9.80913
A0A140N6N0;P08312	pheS	874580	9.10926
A0A140N7D6;P0AFF6	nusA	291370	8.20969
A0A140NFC7;P0A6Q6	fabZ	34248000	7.9717
A0A140ND61;P0A6Z3	htpG	1757100	7.86174
A0A140N8V5;P23830	pssA	2178300	7.83928
A0A140NCI6;A0A140N6W0;P0CE48;P0CE47	tufB;tufA	122540000	7.02315
A0A140N5E8;P31120	glmM	1871300	6.75365
A0A140NAC4;P0A9K3	ybeZ	1252900	6.64739
Q46861;A0A140N6D4	ygiQ	1070400	5.87325
A0A140N2U0;P0A7Z4	rpoA	9086400	5.09014
A0A140SSB0;P12758	udp	750200	5.0437
A0A140N7N4;P0AFC3	nuoA	5685000	5.01058
A0A140NAA1;P21513	rne	245090	4.63387
A0A140NFE9;P0AEU7	skp	4573900	4.26391
A0A140N7S1;P0A8A8	rimP	2913500	4.20783
A0A140NCZ8;P0A7F6	speD	310190	4.17612
A0A140N9D5;P0A6B7	iscS	1145600	4.12517
CON__P13647		4426800	4.03795
P0A7W1;A0A140N6Z9	rpsE	477250000	3.9309
A0A140NG83;P27829	wecC	888060	3.92547
CON__P35908v2;CON__P35908;CON__Q6NXH9;CON__Q7Z794;CON__Q9R0H5		33069000	3.90149
A0A140NH65;P0A6F5	groL	32630000	3.89943
A0A140N6J0;P0A800	rpoZ	5661100	3.75255
A0A140SS47;P0AF48	yjbQ	1509600	3.74888
A0A140NF84;P24251	crl	2190100	3.72821
CON__P13645;CON__Q148H6;CON__Q7Z3Y7;CON__Q2M2I5;CON__Q99456;CON__P05784;CON__Q7Z3Z0;CON__Q7Z3Y8;CON__REFSEQ:XP_986630;CON__O76014;CON__Q7Z3Y9;CON__O76013;CON__Q14525;CON__Q9UE12;CON__Q497I4;CON__A2AB72;CON__Q14532;CON__Q92764;CON__A2A5Y0;CON__Q15323;CON__O76015		114990000	3.72329
A0A140NCS9;P0A717	prs	13438000	3.66988
A0A140N3S1;P0AGK4	yhbY	2662200	3.60492
A0A140NFK2;P0A7V0	rpsB	28184000	3.58051
A0A140N821;P0AB71	fbaA	4598800	3.56911
A0A140NAE5;P0AA47	plaP	849360	3.34039
CON__P04264		215920000	3.31232
A0A140NAF9;P60716	lipA	2463700	3.29746
A0A140NBE8;P77611	rsxC	275470	3.28257
Q46893;A0A140N733	ispD	14142000	3.24827
CON__P02533;CON__P19012;CON__A2A4G1		16301000	3.09811
A0A140N6Z2;P0ADY7	rplP	2536600000	2.98431
A0A140NB75;P0ACB2	hemB	4169100	2.89019
P64530	rcnR	442130	2.74888
A0A140N537;P0A7W7	rpsH	17909000	2.67622
A0A140N9E3;P0A7Q1	rpmI	34051000	2.62334
A0A140NCQ1;P0AA99	yafK	553110	2.62088
CON__P02535-1		1771000	2.61063
A0A140N5A3;P62399	rplE	587700000	2.60413
A0A140NFR9;P68699	atpE	9951700	2.6008
A0A140NBA5;P0AG67	rpsA	18301000	2.52563
A0A140N783;P0A9B2;A0A140NCK4	gapA	4953900	2.50996
A0A140NFD8;P0A780	nusB	1051700	2.49023
A0A140NC97;P0AE08	ahpC	3754800	2.46216
A0A140N9K4;P0AFD1	nuoE	1337500	2.43958
P0AGE0;A0A140NE87;A0A140N5W9	ssb	6015000	2.43729
A0A140N751;P0A8F0	upp	4886500	2.42014
CON__P08779;CON__Q9Z2K1;CON__Q3ZAW8		1232200	2.41069
A0A140N3G7;P60438	rplC	94107000	2.3597
P0A6R0;A0A140N913	fabH	442690	2.31508
A0A140N7A7;P64604	mlaD	2312600	2.30224
A0A140N5K8;P60723	rplD	381030000	2.24228
CON__Q04695;CON__Q9QWL7;CON__P08727;CON__P19001;CON__P35900;CON__Q9D312;CON__Q8N1A0		788080	2.23975
P0A6E4;A0A140N7C3	argG	2877000	2.21189
A0A140N9R4;P0A707	infC	16313000	2.18693
A0A140N5B7;P0AAC8	iscA	975580	2.16593
A0A140N4K1;P0A7V3	rpsC	620410000	2.1252
A0A140N9V8;P0AD61	pykF	68856	2.12008
A0A140NDR8;P0A887	ubiE	1038400	2.11409
A0A140NGG7;P02358	rpsF	166200000	2.11184
A0A140NHV0;P0A7P5	rpmH	32785000	2.06898
CON__P48668		5076900	2.05094
A0A140NB96;P03023	lacI	25345000	2.04709
CON__P35527		104380000	2.01833
A0A140N8E7;P0ADU7	yqiB	5323400	1.98021
A0A140N7C8;P0A832	smpB	6011500	1.97988
A0A140N3Y5;P67660	yhaJ	2550500	1.97637
A0A140NDI9;P31057	panB	2824500	1.95684
A0A140N528;P0A7U3	rpsS	142860000	1.95295
A0A140N6C6;P60785	lepA	13238000	1.93524
A0A140N5B4;P0A7S9	rpsM	303460000	1.93139
A0A140NFD2;P28635	metQ	1903800	1.92725
A0A140N4Y7;P0A9P6	deaD	41140000	1.9218
A0A140N9M9;P0ABU0	menB	208980000	1.91076
A0A140NE34;P75733	chiP	754850	1.90966
A0A140NDV1;P0A7R1	rplI	26109000	1.88105
A0A140ND42;P17445	betB	1430100	1.86592
A0A140N9H6;P76177	ydgH	31523000	1.84011
A0A140NF24;P0ACF0;P0ACF0-1	hupA	59996000	1.83879
A0A140NFF3;P63224	gmhA	364430	1.81534
A0A140N4G2;P0AG86	secB	44024000	1.81303
A0A140NAY0;P09155	rnd	2047200	1.78312
A0A140N5T0;P60872	yidE	187150	1.7817
A0A140N548;P0A7V8	rpsD	244240000	1.77797
P09372;A0A140N8S5	grpE	1935000	1.76101
A0A140N340;P0A7L8	rpmA	828130000	1.75069
A0A140N8B4;P68679	rpsU	2737000000	1.71427
A0A140NC79;P0A972	cspE	12379000	1.71333
A0A140N2Z9;P0A7X3	rpsI	759260000	1.71055
A0A140N6E3;P0ABV2	exbD	1157900	1.70956
A0A140SS63;P0A7K2	rplL	227150000	1.69781
A0A140N6T7;P0A7K6	rplS	32576000	1.69578
A0A140NDB6;P0A7J3	rplJ	67127000	1.69103
A0A140NGH1;P0A7T7	rpsR	1166100000	1.68971
A0A140NFM7;P0A7L0	rplA	168740000	1.67285
P02359;A0A140N6W8	rpsG	484950000	1.67132
A0A140NDG6;P51024	yaiL	425200	1.66771
A0A140N9F2;P0ABV6	tolR	12217000	1.64435
P06627	traY	9685000	1.63341
A0A140N9H5;P0AGJ5	yfiF	476530	1.62367
P75981	jayE	129100000	1.6193
A0A140NCR5;P0A6A8	acpP	87950000	1.61468
A0A140N5A9;P63020	nfuA	3948100	1.60616
A0A140N6Y5;P0A7R5	rpsJ	155670000	1.60564
A0A140NBQ8;P77231	citG	2782400	1.58695
A0A140NBN4;P0ACC3	erpA	7554500	1.56973
C6EGE8;P0ADZ0	ECBD_0433;rplW	147830000	1.54518
CON__P02768-1		1839000	1.51134
A0A140NFP6;P0A9L5	ppiC	2064400	1.50973
A0A140N885;P0AFD6	nuoI	39170000	1.49185
A0A140NCH9;P0ACF8	hns	16463000	1.48811
A0A140N923;P0ACD4	iscU	3778600	1.48367
A0A140NB26;P77721	ydjF	665800	1.46827
A0A140NBK3;P61949	fldA	956240	1.46337
A0A140N2T1;P0AG55	rplF	103410000	1.45388
A0A140N7J1;P60422	rplB	290190000	1.45364
CON__P07477		2749600	1.44366
A0A140N598;P0AA10	rplM	109470000	1.44248
A0A140N7L9;P0A7R9	rpsK	1416800000	1.43849
A0A140N7D8;P0A7T3	rpsP	373440000	1.43449
A0A140N7K8;P0AG59	rpsN	681910000	1.41684
A0A140NFU3;P0A7U7	rpsT	2394400000	1.40566
P0AFG8;A0A140NDL0	aceE	102850000	1.3998
A0A140N8A8;P75936	flgD	7079500	1.3974
A0A140NHQ8;P0A7B8;A0A140NC70;P0ACS7	hslV	5353500	1.3936
A0A140N9B3;P0AC81	gloA	900180	1.39235
A0A140NF32;P0A7J7	rplK	79400000	1.3886
A0A140NHL8;P0AFG0	nusG	891470	1.38433
A0A140NAZ2;P0A7N4	rpmF	56700000	1.37172
A0A140SS71;P0A7M9	rpmE	71442000	1.37075
A0A140N9T9;P0AD33	yfcZ	6470200	1.3578
A0A140N4F2;P0A9X9	cspA	3998400	1.35136
A0A140NE27;P06959	aceF	110230000	1.34929
A0A140N6V1;P0A9K9	slyD	11125000	1.34183
A0A140N846;P68919	rplY	65085000	1.33409
A0A140N3H4;P0ADY3	rplN	1.0018e+09	1.32956
A0A140N2S3;P61175	rplV	317820000	1.31717
A0A140N5L7;P60624	rplX	158080000	1.30408
A0A140N7Q6;P0A6R3	fis	5197000	1.30365
P02413	rplO	2212700000	1.30052
A0A140NBS3;P0A9P0	lpdA	106610000	1.29422
A0A140N1Q5;P0C054	ibpA	9469500	1.28419
A0A140N5D7;P0AG48	rplU	194520000	1.27663
A0A140N4L0;P0C018	rplR	62422000	1.23554
A0A140NBS1;P0A7L3	rplT	74235000	1.23499
A0A140NA12;P61320	lolB	4301800	1.23222
A0A140N3G6;P0C058	ibpB	1382000	1.22812
A0A140N3L9;P0A7M2	rpmB	842190000	1.20249
A0A140N4H3;P0A7S3	rpsL	991500000	1.19046
A0A140N7G4;P0AG51	rpmD	85385000	1.18144
A0A140NBV7;P69222	infA	29526000	1.17859
A0A140N4M0;P0AG44	rplQ	36650000	1.15648
A0A140N729;P0AEE1	dcrB	1788500	1.14501
A0A140ND72;P0ABB0	atpA	1675000	1.14202
A0A140N811;P0ADZ4	rpsO	154410000	1.13553
A0A140NI98;P0ABA0	atpF	8006800	1.11747
A0A140NCP1;P0ACE3	hha	236990	1.08517
P77695	gnsB	6222100	1.03969
A0A140N7V1;P0AAJ8	hybA	0	1
A0A140N899;P0AC53	zwf	0	1
A0A140N8G9;P38038	cysJ	0	1
A0A140NA32;P0AA53	qmcA	0	1
A0A140NAM2;P0AEM6	fliA	0	1
A0A140NB50;P0A734	minE	0	1
A0A140NE44		0	1
A0A140NG76;P17952	murC	0	1
A0A140N277;P0A830	dctA	0	1
A0A140N3D6;P0ACJ8	crp	0	1
A0A140N3Q3;P33232	lldD	0	1
A0A140N3X8;P0AGF6	tdcB	0	1
A0A140N4A2;P05706	srlB	0	1
A0A140N4C7;P0AG24	spoT	0	1
A0A140N510;P22259	pckA	0	1
A0A140N5H6;P21170	speA	0	1
A0A140N5S0;P11868	tdcD	0	1
A0A140N5W3;P0A959	alaA	0	1
A0A140N615;P37691	yibQ	0	1
A0A140N619;P0A9C0	glpA	0	1
A0A140N640;P37689	gpmI	0	1
A0A140N6F1;P0ACE0	hybC	0	1
A0A140N6J8;P0AAB6	galF	0	1
A0A140N6N7;P05707	srlD	0	1
A0A140N6P5;P77475	yqaB	0	1
A0A140N6W9;P00957	alaS	0	1
A0A140N753;P00490	malP	0	1
A0A140N7W5;P33937	napA	0	1
A0A140N827;P0A9B6	epd	0	1
A0A140N877;P69741	hybO	0	1
A0A140N8C2;P08194	glpT	0	1
A0A140N8E6;P37188	gatB	0	1
A0A140N8N0;P45578	luxS	0	1
A0A140N8R5;P0ADR8	ygdH	0	1
A0A140N8T5;P46118	hexR	0	1
A0A140N9F0;P22333	add	0	1
A0A140N9M5;P37440	ucpA	0	1
A0A140N9M7;P54901	csiE	0	1
A0A140N9U0;P31802	narP	0	1
A0A140N9V0;P33916	yejF	0	1
A0A140NA34;P0A996	glpC	0	1
A0A140NAC2;P0AAG8	mglA	0	1
A0A140NAV6;P0C0V0	degP	0	1
A0A140NB77;P23538	ppsA	0	1
A0A140NB85;P51025	frmB	0	1
A0A140NB97;P0AFQ7	ycfH	0	1
A0A140NBD4;P0A968	cspD	0	1
A0A140NBF0;P0AGD3	sodB	0	1
A0A140NBF2;P69797	manX	0	1
A0A140NBF5;P0A8L1	serS	0	1
A0A140NBL4;P0A940	bamA	0	1
A0A140NC64;P0AAS0	ylaC	0	1
A0A140NCF6;P45955	ybgF	0	1
A0A140NCT2;P00363	frdA	0	1
A0A140NCU5;P61714	ribE	0	1
A0A140NE25;P17169	glmS	0	1
A0A140NED8;P0AFK0	pmbA	0	1
A0A140NES2;P77756	queC	0	1
A0A140NEX9;P0ACB0	dnaB	0	1
A0A140NF15;P0A9G6	aceA	0	1
A0A140NF20;P77569	mhpR	0	1
A0A140NF62;P77252	ykgE	0	1
A0A140NF66;P13029	katG	0	1
A0A140NF98;P77536	ykgF	0	1
A0A140NFK0;P13009	metH	0	1
A0A140NG78;P15005-2	mcrB	0	1
A0A140NGE1;P0A993	fbp	0	1
A0A140NGH6;P36672	treB	0	1
A0A140NHM2;P27833	rffA	0	1
A0A140NHM8;P27306	sthA	0	1
P75898;C6EHJ5	rutA	0	1
CON__P04259		0	1
CON__Q61782		0	1
CON__Q9U6Y5		0	1
P06993	malT	0	1
P0C079	relB	0	1
P0DMC7	rcsB	0	1
P11349;A0A140NCF3;A0A140N9U4;P19318	narH	0	1
P25666	htrL	0	1
P28904;A0A140NGD0	treC	0	1
P41066	traK	0	1
sp|P03612|CAPSD_BPMS2CapsidproteinOS=EscherichiaphageMS2OX=329852PE=1SV=2	MS2 cp	822650000	0.97571
A0A140N732;P0ACP5	gntR	49191000	0.968155
P33599;A0A140N745	nuoC	1498100	0.921681
A0A140N9X9;P0AC69	grxD	4976600	0.909666
A0A140NAV5;P0A8X2	yceI	347580	0.839707
A0A140N5Z7;P0A7N9	rpmG	1445700000	0.81812
A0A140NAS3;P77425	allC	128640	0.797669
A0A140NFV5;P31554	lptD	83960	0.774467
A0A140NAW2;P0A9Y6	cspC	5482600	0.773712
CON__P00761		980670000	0.746665
A0A140NDC7;P0AG90	secD	914400	0.744141
A0A140NEF6;P0A7A9	ppa	1174000	0.671241
A0A140NDX4;P0AFG6	sucB	343250	0.664891
A0A140N7J2;P69776	lpp	111000000	0.5903
A0A140NAN5;P02931;A0A140NCN2;P02932	ompF	10877000	0.556767
A0A140N6Z6;P0AG63	rpsQ	45386000	0.530427
A0A140NFA9;P0ACF4	hupB	1666600	0.518867
P25714;A0A140NFX6	yidC	163540	0.461235
P06996	ompC	34565000	0.437045
A0A140N560;P0AFC7	nuoB	1618600	0.434991
A0A140NBY0;P46130	ybhC	187230	0.430632
A0A140N7S8;P0AG14	sohB	282970	0.424128
A0A140NFP3;P0AC78	wecA	571530	0.414453
A0A140NCL7;P37765	rluB	195290	0.381814
A0A140SSC0;P0AA25	trxA	1006800	0.378639
A0A140NCW5;P0ADA5	yajG	1218900	0.338696
P0ABJ1;A0A140NCS6	cyoA	4475100	0.329973
P13979	traT	14498000	0.307572
A0A140N8H1;P67244	yqhA	1011500	0.300398
CON__P02769		1043600	0.28213
A0A140NDE3;P0A910	ompA	11145000	0.280441
A0A140ND70;P0AE06;A0A140N743;P24180	acrA	795250	0.278108
A0A140NEP3;P77338	mscK	111160000	0.262976
A0A140NBV1;P77330	borD	3210500	0.233406
A0A140N3I1;P0AGA2	secY	195410	0.218856
A0A140NCG1;P31801	chaA	308350	0.217746
A0A140NCZ5;P0ADZ7	yajC	53320000	0.193413
A0A140NA88;P0ABI8	cyoB	1818900	0.189264
P76372;A0A140NAN4	wzzB	16620000	0.167417
A0A140N571;P0AFE8	nuoM	1159200	0.166923
A0A140NDL3;P0A917	ompX	5227300	0.164691
A0A140N5L3;P0AAI3	ftsH	853330	0.154586
A0A140N5U1;P0AAD6	sdaC	100610	0.117565
A0A140N5X6;P0AFD4	nuoH	378310	0.103536
A0A140NC11;P0A912	pal	605980	0.098551
A0A140NFQ1;P31680	djlA	414230	0.0945579
A0A140NAS1;P69831	gatC	991940	0.0858228
A0A140NI62;P0AG00	wzzE	1124400	0.082193
A0A140N5H1;P0ADW3	yhcB	3286800	0.0757327
A0A140NCT4;P31224;A0A140N7J0;P24181	acrB	1055500	0.0678255
P09169	ompT	193850	0.0652584
A0A140NA02;P0AFF2	nupC	1082100	0.0600067
A0A140N9C4;P0A905	slyB	780560	0.0321854
A0A140N702;P07001	pntA	28133	0.00897299
A0A140N201;P00550	mtlA	0	0
A0A140NDN8;P0ACP1	cra	0	0
A0A140NEK4;P0ABC3	hflC	0	0
A0A140NG25;P39396	yjiY	0	0
A0A140NCG6;P0ABJ9	cydA	0	0
CON__ENSEMBL:ENSBTAP00000024466;CON__ENSEMBL:ENSBTAP00000024462		0	0
A0A140NAT7;P0A9X1	znuC	0	0
P76507	yfdI	0	0
A0A140NF55;P77307	fetB	0	0
A0A140N6A0;P37665	yiaD	0	0
A0A140N755;P0AFF0	nuoN	0	0
A0A140SSA1;P0ACB7	hemY	0	0
A0A140N6A8;P02930	tolC	0	0
A0A140N9N9;P0ADB1	osmE	0	0
A0A140NAZ7;P0A908	mipA	0	0
A0A140N708;P37615	yhhM	0	0
A0A140NBJ5;P69411	rcsF	0	0
P37748	rfc	0	0
A0A140NBE4;P0ABU9	tolQ	0	0
A0A140N7P6;P33607	nuoL	0	0
A0A140NAI3;P0A982;P0A976	cspH;cspF	0	0
A0A140NBU0;P0AC23	focA	0	0
A0A140NCG7;P77044	mhpC	0	0
A0A140SS54;P0ABN5	dcuA	0	0
A0A140N4Q8;P0AGM7	uraA	0	0
A0A140NBZ3;P0ABC7	hflK	0	0
A0A140N8Y8;P0AB67	pntB	0	0
P0AFE4;C5W716	nuoK	0	0
A0A140NBL6;P12281	moeA	0	0

## Sheet: Fig 3D
Fig 3D. Efficiency of plating of phage T4 on BW25113 mutants containing plasmids expressing bNACHT25 or bNACHT25_D48A. Disrupted genes are in order of abundance with the gene encoding the proteins with the highest iBAQ score listed first. Not determined (n.d.) indicates the strain was unable to grow with one or both plasmids. Data are the mean +/- SEM of n=2 or 3 biological replicates.
	bNACHT25_D48A (PFU/mL)			bNACHT25 (PFU/mL)
Mutant:	n1	n2	n3	n1	n2	n3
WT	5000000000	1000000000	5000000000	500000	500000	500000
ulaC	10000000000	500000000		500000	500000
dnaJ	15000000000	500000000	15000000000	1000000000	500000000	5000000000
recA	n.d.	n.d.		n.d.	n.d.
ibpA	10000000000	20000000000		500000	500000
dgt	15000000000	20000000000		500000	500000
dnaK	n.d.	n.d.		n.d.	n.d.
wbbJ	20000000000	5000000000		500000	500000
ptsI	25000000000	15000000000		500000	500000
lamB	20000000000	25000000000		500000	500000
pnp	30000000000	15000000000		500000	500000
rho	10000000000	20000000000		500000	500000
tig	5000000000	10000000000		500000	5000000
ibpB	5000000000	15000000000		500000	500000
glnA	n.d.	n.d.		n.d.	n.d.
potA	25000000000	15000000000		500000	500000

## Sheet: Fig 3G
Fig 3G. Efficiency of plating of phage T2 on wild-type (WT) or dnaJ::cat E. coli MG1655 expressing either GFP or VSV-G-bNACHT25 from the chromosome. Complementation was achieved with p-dnaJ, which expresses dnaJ from an inducible promoter. Data are the mean +/- SEM of n=3 biological replicates. cat: chloramphenicol acetyltransferase.
	GFP on chromosome			V-bNACHT25 on chromosome
Genotype:	n1	n2	n3	n1	n2	n3
WT	2500000000	10000000000	3000000000	500000	500000	500000
ΔdnaJ	3500000000	15000000000	2500000000	450000000	1000000000	2000000000
ΔdnaJ+pdnaJ	2000000000	2500000000	1000000000	500000	500000	500000
ΔdnaJ+pdnaJ_H33Q	4000000000	4000000000	10000000000	50000000	50000000	50000000
ΔdnaJ+pdnaJ_D35N	5000000000	25000000000	3500000000	2500000000	4000000000	1000000000

## Sheet: Fig 3H
Fig 3H. Efficiency of plating of phage T4 on wild-type (WT) or dnaJ::cat E. coli MG1655 expressing either GFP or VSV-G-bNACHT25 from the chromosome. Complementation was achieved with p-dnaJ, which expresses dnaJ from an inducible promoter. Data are the mean +/- SEM of n=3 biological replicates. cat: chloramphenicol acetyltransferase.
	GFP on chromosome			V-bNACHT25 on chromosome
Genotype:	n1	n2	n3	n1	n2	n3
WT	20000000000	15000000000	25000000000	35000000	500000000	300000000
ΔdnaJ	25000000000	50000000000	25000000000	10000000000	10000000000	10000000000
ΔdnaJ+pdnaJ	20000000000	35000000000	10000000000	5000000	5000000	5000000
ΔdnaJ+pdnaJ_H33Q	20000000000	25000000000	30000000000	5000000000	20000000000	5000000000
ΔdnaJ+pdnaJ_D35N	10000000000	50000000000	25000000000	20000000000	25000000000	15000000000

## Sheet: Fig 3I
Fig 3I. Efficiency of plating of phage T4 on BW25113 WT or dnaJ::kanR expressing the indicated defense system.Data are the mean +/- SEM of n=3 biological replicates.
	WT			dnaJ::kanR
Plasmid:	n1	n2	n3	n1	n2	n3
GFP	2000000000	15000000000	20000000000	6000000000	15000000000	15000000000
bNACHT25	2000000	500000	500000	6000000000	15000000000	5000000000
bNACHT32	2000000	500000	500000	2000000000	3500000000	15000000000
bNACHT11	200000	50000	500000	2000000	500000	500000
bNACHT12	1000000	3000000	4000000	2000000	5000000	3000000

[truncated: 6 more sheets: Fig 4D, Fig 4E, S2 Fig 2A and 2C, S2 Fig 2B and 2D, S5B Fig, S6 Fig]
